# Supplementary material for: mFast‐SeqS‐based aneuploidy score in circulating cell‐free DNA is a prognostic biomarker in prostate cancer
Source: Mol Oncol. 2023 Aug 18;17(9):1898–907. doi: 10.1002/1878-0261.13449 (PMC10483599; doi:10.1002/1878-0261.13449)
Supplement: Supplementary file 4 — Table S1. Baseline characteristics of the complete CABARESC cohort and the included subset used for validation. [file MOL2-17-1898-s002.xlsx]

## Sheet: SupplTable1
Suppl. Table 1, Baseline characteristics of full and subset of CABARESC.
Characteristic	CABARESC (N = 224)	CABARESC (N = 50)	p
Age at registration			0.499*
Median (range) - yr	68.5 (49 - 85)	67 (49 – 82)
WHO PS at registration - no. (%)			0.671**
- 0	92 (41.4%)	23 (46%)
- 1	130 (58.6%)	27 (54%)
- 2	0 (0%)	0 (0%)
Initial PSA, µg/L			0.443*
Mean±SD	410±931.7	306.8±381.6
Median (range)	154.1 (4.5 – 9999.8)	165 (4.7 – 2000)
Absolute neutrophil count			0.360*
Mean±SD	6.2±2.4	5.9±2.5
Median (range)	6 (2 - 14.5)	5.6 (2.1 – 14)
Hemoglobin - g/L			0.761*
Mean±SD	7.5±1	7.5±0.8
Median (range)	7.6 (5.1 - 10.1)	7.7 (5.5 – 9.1)
Alkaline phosphatase - IU/L			0.808*
Mean±SD	204.8±182.7	198±164.2
Median (range)	130 (39 - 1023)	143.5 (50 – 869)
Lactate dehydrogenase - IU/L			0.314*
Mean±SD	349.3±229.3	387.6±290.6
Median (range)	271 (38 - 1843)	316 (160 – 1843)
range = min. - max., WHO PS = World Health Organization Performance Score, SD = Standard Deviation, PSA = prostate-specific antigen, * Mann-Whitney test, ** Chi-square test.
