# Supplementary material for: mFast‐SeqS‐based aneuploidy score in circulating cell‐free DNA is a prognostic biomarker in prostate cancer
Source: Mol Oncol. 2023 Aug 18;17(9):1898–907. doi: 10.1002/1878-0261.13449 (PMC10483599; doi:10.1002/1878-0261.13449)
Supplement: Supplementary file 5 — Table S2. Overview of included patients and data presented in figures. Overview of all data as presented and quantified in this manuscript. [file MOL2-17-1898-s001.xlsx]

## Sheet: Overview (CABAV7)
					Baseline characteristics						CTC Counts					mFast-SeqS (T1)			mFast-SeqS (T2)			QIASeq
Subject Number	L-code (T1)	L-code (Germline)	L-code (T2)	cfDNA yield (ng)	AR-V7 (Baseline)	AR-V7 Conversion	Inclusion (Treated with Caba)	CTC Count (Baseline)	CTC Count (Baseline – 7.5mL)	Comments	CTC – Treatment 3	CTC – Treatment 4	CTC – Treatment 5	Response CTC	Response CTC-Decline	Genome-Wide Z Score (Baseline)	Total mapped Fast-Seq reads (Baseline)	Genome-wide status (Baseline)	Genome-Wide Z Score (T2)	Total mapped Fast-Seq reads (T2)	Genome-wide status (T2)	Max. VAF
1	L-6465	L-4826	N/A	34.068	Neg.			9	9							11.843	145541	Genome-wide Z-score ≥5				0.32432
2	L-6466	L-4827	N/A	23.31	Pos.		Yes	24	24							17.4874	133437	Genome-wide Z-score ≥5				0.22973
3	L-6467	L-4828	N/A	33.41	Neg.			25	25							0.941137	134992	Genome-wide Z-score <5				0.4812
4	L-6468	L-4829	N/A	31.07	Neg.			4	4							1.11901	118698	Genome-wide Z-score <5				0.25839
5	L-6469	L-4830	N/A	24.05	Und.			1	1	Insufficient epithelial signal for AR-V7 determination.						0.291301	102989	Genome-wide Z-score <5				0.26812
6	L-6470	L-4831	N/A	328.25	Pos.		No	340	340	Patient declined further study.						142.812	222962	Genome-wide Z-score ≥5				0.27848
7	L-6471	L-4832	N/A	153.78	Neg.			3	13							61.2379	253858	Genome-wide Z-score ≥5				0.46547
8	L-6472	L-4833	N/A	308.22	Und.			2	2	Insufficient epithelial signal for AR-V7 determination.						1.36213	95182	Genome-wide Z-score <5				0
9	L-6473	L-4834	N/A	456.27	Neg.			214	214							60.2276	113765	Genome-wide Z-score ≥5				0.39698
10	L-6474	L-4835	N/A	55.074	Neg.			14	14							20.0671	173136	Genome-wide Z-score ≥5				0
11	L-6475	L-4836	L-6781	275.2	Pos.	Pos.	Yes	498	498			718		No Response	No Decline	89.8178	136068	Genome-wide Z-score ≥5	97.784	106558	Genome-wide Z-score ≥5	0.17416
12	L-6476	L-4837	N/A	80.4	Und.			8	8	Due to qPCR machine failure data unreliable and therefore not shared with physician.						0.666539	140436	Genome-wide Z-score <5				0.125
13	L-6477	L-4838	L-6782	25.228	Pos.	Neg.	Yes	37	37			1		Formal Response (# CTC after any caba-treatment < 5)	Formal Decline (50% drop of baseline CTC (7.5 mL) in any caba-treatment)	16.7018	125854	Genome-wide Z-score ≥5	0.6156	355768	Genome-wide Z-score <5	0.31621
14	L-6478	L-4839	L-6783	35.376	Pos.	Neg.	Yes	94	94			43		No Response	Formal Decline (50% drop of baseline CTC (7.5 mL) in any caba-treatment)	16.9456	144575	Genome-wide Z-score ≥5	2.25866	138144	Genome-wide Z-score <5	0.1476
15	L-6479	L-4840	N/A	26.13	Und.			0	0	Insufficient epithelial signal for AR-V7 determination.						0.706767	102134	Genome-wide Z-score <5				0
16	L-6480	L-4841	N/A	105.6	Und.			0	0	Insufficient RNA quality for AR-V7 determination.						0.750616	171198	Genome-wide Z-score <5				0.13958
17	L-6481	L-4842	N/A	28.288	Und.			1	1	Insufficient epithelial signal for AR-V7 determination.						0.640479	112626	Genome-wide Z-score <5				0
18	L-6482	L-4843	N/A	70.04	Neg.			40	40							5.61481	106124	Genome-wide Z-score ≥5				0.12245
19	L-6483	L-4844	L-6784	44.022	Pos.	Neg.	Yes	15	15			14		No Response	No Decline	17.1895	106430	Genome-wide Z-score ≥5	1.02327	115298	Genome-wide Z-score <5	0
20	L-6484	L-4845	L-6785	193.63	Pos.	Neg.	Yes	211	211			86	244	No Response	Formal Decline (50% drop of baseline CTC (7.5 mL) in any caba-treatment)	65.654	216466	Genome-wide Z-score ≥5	116.726	119015	Genome-wide Z-score ≥5	0.65158
21	L-6485	L-4846	N/A	30.94	Und.			11	11	Insufficient epithelial signal for AR-V7 determination.						4.05087	140379	Genome-wide Z-score <5				0.23864
22	L-6486	L-4847	N/A	349.14	Pos.		Yes	5105	5105							115.15	164361	Genome-wide Z-score ≥5				0.11915
23	L-6487	L-4848	N/A	27.456	Neg.			8	8							1.10386	174324	Genome-wide Z-score <5				0.4902
24	L-6488	L-4849	N/A	22.78	Neg.			11	11							0.0586407	109699	Genome-wide Z-score <5				0
25	L-6489	L-4850	N/A	42.366	Neg.			53	53							45.7271	132928	Genome-wide Z-score ≥5				0.49618
26	L-6490	L-4851	N/A	39.951	Neg.			30	30							0.852239	111618	Genome-wide Z-score <5				0.11607
27	L-6491	L-4852	N/A	41.745	Neg.			3	3							1.42848	144585	Genome-wide Z-score <5				0
28	L-6492	L-4853	N/A	42.366	Neg.			106	106							5.01361	124392	Genome-wide Z-score ≥5				0.17004
29	L-6493	L-4854	N/A	43.005	Neg.			24	24							7.00814	149658	Genome-wide Z-score ≥5				0.14286
30	L-6494	L-4855	N/A	26.8	Neg.			3	3							1.56404	150600	Genome-wide Z-score <5				0
31	L-6495	L-4856	N/A	59.664	Pos.		Yes	71	71							17.5004	143162	Genome-wide Z-score ≥5				0.163
32	L-6496	L-4857	N/A	29.48	Pos.		No	3	3	Patient declined further study.						0.554973	162120	Genome-wide Z-score <5				0.13761
33	L-6497	L-4858	L-6786	68.103	Pos.	Neg.	Yes	29	29			25		No Response	No Decline	79.1178	118353	Genome-wide Z-score ≥5	26.7809	107009	Genome-wide Z-score ≥5	0.57143
34	L-6498	L-4859	N/A	20.865	Und.			1	1	Insufficient epithelial signal for AR-V7 determination.						0.839948	154712	Genome-wide Z-score <5				0
35	L-6499	L-4860	N/A	80.4	Neg.			63	63							5.58751	158984	Genome-wide Z-score ≥5				0.12871
36	L-6500	L-4861	N/A	82.5	Und.			129	129	Insufficient RNA quality for AR-V7 determination.						32.5133	142906	Genome-wide Z-score ≥5				0.4514
37	L-6501	L-4862	N/A	252.54	Pos.		No	611	611	Patient declined further study.						44.8412	271154	Genome-wide Z-score ≥5				0.27735
38	L-6502	L-4863	N/A	45.5	Neg.			59	59							22.3433	151024	Genome-wide Z-score ≥5				0.37186
39	L-6503	L-4864	N/A	282.1	Und.			6	6	Insufficient epithelial signal for AR-V7 determination.						173.754	107898	Genome-wide Z-score ≥5				0.1547
40	L-6504	L-4865	N/A	502.52	Neg.			60	60							74.7692	91331	Genome-wide Z-score ≥5				0.11494
41	L-6505	L-4866	N/A	43.656	Pos.		Yes	7	7							46.2339	182561	Genome-wide Z-score ≥5				0.36885
42	L-6507	L-4867	N/A	24.072	Pos.		No	1	1	Caution; Two blood samples.						0.216333	142695	Genome-wide Z-score <5				0.10648
43	L-6508	L-4868	N/A	27.872	Und.			6	6	Insufficient RNA quality for AR-V7 determination.						14.1693	156614	Genome-wide Z-score ≥5				0.60145
44	L-6509	L-4869	L-6787	504.96	Pos.	Pos.	Yes	976	976			1636		No Response	No Decline	22.5951	112715	Genome-wide Z-score ≥5	19.672	123534	Genome-wide Z-score ≥5	0
45	L-6510	L-4870	N/A	117.48	Und.			35	35	Insufficient RNA quality for AR-V7 determination.						29.4319	119101	Genome-wide Z-score ≥5				0.7415
46	L-6511	L-4871	N/A	31.49	Und.			1	1	Insufficient epithelial signal for AR-V7 determination.						-0.12082	137587	Genome-wide Z-score <5				0
47	L-6512	L-4872	N/A	23.53	Neg.			146	146							0.920339	136107	Genome-wide Z-score <5				0
48	L-6513	L-4873	L-6788	67.32	Pos.		Yes	29	29			0		Formal Response (# CTC after any caba-treatment < 5)	Formal Decline (50% drop of baseline CTC (7.5 mL) in any caba-treatment)	17.4117	97408	Genome-wide Z-score ≥5	0.151636	227952	Genome-wide Z-score <5	0.30366
49	L-6514	L-4874	N/A	42.021	Neg.			295	295							42.9119	122465	Genome-wide Z-score ≥5				0.34589
50	L-6515	L-4875	N/A	20.874	Neg.			26	26							-0.0694437	159119	Genome-wide Z-score <5				0.16959
51	L-6516	L-4876	N/A	35.429	Und.			1	1	Insufficient epithelial signal for AR-V7 determination.						0.0186837	98289	Genome-wide Z-score <5				0.10769
52	L-6517	L-4877	N/A	76.16	Pos.		No	31	31	Patient declined further study.						74.3131	113595	Genome-wide Z-score ≥5				0.56413
53	L-6518	L-4878	N/A	54.6	Neg.			678	678							13.4115	141132	Genome-wide Z-score ≥5				0.3705
54	L-6519	L-4879	N/A	32.64	Neg.			2	2							0.457775	136540	Genome-wide Z-score <5				0.15498
55	L-6520	L-4880	N/A	15.972	Und.			0	0	Insufficient epithelial signal for AR-V7 determination.						-0.0786895	162527	Genome-wide Z-score <5				0
56	L-6521	L-4881	N/A	129.78	Neg.			10	10							8.92464	130256	Genome-wide Z-score ≥5				0.77778
57	L-6522	L-4882	N/A	36.102	Neg.			154	154							47.034	127800	Genome-wide Z-score ≥5				0.45418
58	L-6523	L-4883	N/A	20.13	Und.			3	3	Insufficient epithelial signal for AR-V7 determination.						1.17256	125928	Genome-wide Z-score <5				0.10234
59	L-6524	L-4884	N/A	22.08	Neg.			3	3							1.24631	127077	Genome-wide Z-score <5				0.21622
60	L-6525	L-4885	N/A	51.904	Pos.		No	294	294	Patient declined further study.						37.0476	145309	Genome-wide Z-score ≥5				0.19792
61	L-6526	L-4886	N/A	37.422	Und.			78	78	Insufficient epithelial signal for AR-V7 determination.						1.88279	115146	Genome-wide Z-score <5				0.11511
62	L-6527	L-4887	N/A	29.898	Neg.			8	8							2.13083	139056	Genome-wide Z-score <5				0.22881
63	L-6528	L-4888	N/A	56.146	Neg.			167	167							8.48549	100820	Genome-wide Z-score ≥5				0.3121
64	L-6529	N/A	N/A	21.842	Und.			2	2	Insufficient epithelial signal for AR-V7 determination.						0.668098	98798	Genome-wide Z-score <5				0.50244
65	L-6530	L-4889	N/A	32.164	Neg.			1	1							0.292338	143365	Genome-wide Z-score <5				0
66	L-6531	L-4890	N/A	35.52	Neg.			0	0							0.504926	143320	Genome-wide Z-score <5				0.5137
67	L-6532	L-4891	N/A	33.92	Und.			0	0	Insufficient epithelial signal for AR-V7 determination.						1.19881	119906	Genome-wide Z-score <5				0.19383
68	L-6533	L-4892	N/A	36.3	Pos.		No	0	0	Patient declined further study.						24.8789	154774	Genome-wide Z-score ≥5				0.43662
69	L-6534	N/A	N/A	14.322	Und.			0	0	Insufficient epithelial signal for AR-V7 determination.						0.406331	144732	Genome-wide Z-score <5				0.54286
70	L-6535	L-4893	N/A	18.425	Neg.			0	0	Too few CTC at baseline.						12.2678	125227	Genome-wide Z-score ≥5				0
71	L-6536	L-4894	N/A	36.985	Und.			0	0	Too few CTC at baseline.						3.63364	110481	Genome-wide Z-score <5				0.27397
72	L-6537	L-4895	L-6789	59.64	Pos.	Pos.	Yes	100	100			28		No Response	Formal Decline (50% drop of baseline CTC (7.5 mL) in any caba-treatment)	47.6325	116417	Genome-wide Z-score ≥5	78.3139	325315	Genome-wide Z-score ≥5	0.2983
73	L-6538	L-4896	N/A	28.329	Und.			0	0	Too few CTC at baseline.						0.147921	163441	Genome-wide Z-score <5				0
74	L-6539	L-4897	N/A	39.675	Neg.			0	0							0.42739	110546	Genome-wide Z-score <5				0.17937
75	L-6540	L-4898	L-6790	38.85	Pos.	Pos.	Yes	19	19			23		No Response	No Decline	3.40877	167515	Genome-wide Z-score <5	60.9934	118743	Genome-wide Z-score ≥5	0.21596
76	L-6541	L-4899	N/A	162.81	Pos.		Yes	321	334							749.75	105996	Genome-wide Z-score ≥5				0.22523
77	L-6542	L-4900	L-6791	45.493	Pos.	Neg.	Yes	45	45			0		Formal Response (# CTC after any caba-treatment < 5)	Formal Decline (50% drop of baseline CTC (7.5 mL) in any caba-treatment)	0.469759	174893	Genome-wide Z-score <5	-0.418724	189248	Genome-wide Z-score <5	0
78	L-6543	L-4901	N/A	343.35	Neg.			118	118							50.3554	138960	Genome-wide Z-score ≥5				0.51376
79	L-6544	L-4902	N/A	41.316	Neg.			7	7							1.92271	154741	Genome-wide Z-score <5				0.27933
80	L-6545	L-4903	N/A	41.262	Pos.		No	18	18	Patient declined further study.						2.66142	140886	Genome-wide Z-score <5				0.26455
81	L-6546	L-4904	N/A	48.51	Neg.			5	5							0.791054	141837	Genome-wide Z-score <5				0.125
82	L-6547	L-4905	L-6792	113.4	Pos.	Neg.	Yes	24	24				7	No Response	Formal Decline (50% drop of baseline CTC (7.5 mL) in any caba-treatment)	2.54902	98412	Genome-wide Z-score <5	0.0129465	105014	Genome-wide Z-score <5	0
84	L-6549	L-4906	N/A	48.709	Pos.		No	2	2	Patient declined further study.						2.80585	201497	Genome-wide Z-score <5				0.19298
86	L-6550	L-4908	N/A	36.176	Und.			3	3							0.691108	160701	Genome-wide Z-score <5				0
87	L-6551	L-4909	N/A	55.821	Pos.		No	264	264	Patient declined further study.						4.74609	134169	Genome-wide Z-score <5				0.11925
88	L-6552	L-4910	N/A	21.71	Und.			0	0	Insufficient epithelial signal for AR-V7 determination.						-0.177841	174207	Genome-wide Z-score <5				0
89	L-6553	L-4911	N/A	65.92	Und.			0	0	Insufficient epithelial signal for AR-V7 determination.						36.4792	170648	Genome-wide Z-score ≥5				0.89809
90	L-6554	L-4912	L-6795	46.926	Pos.	Pos.	Yes	62	62			13		No Response	Formal Decline (50% drop of baseline CTC (7.5 mL) in any caba-treatment)	2.61076	123882	Genome-wide Z-score <5	0.434783	171696	Genome-wide Z-score <5	0.36255
91	L-6555	L-4913	N/A	134.64	Neg.			9	9							29.1155	138179	Genome-wide Z-score ≥5				0.2649
92	L-6556	L-4914	N/A	153.12	Und.			3	3	Insufficient epithelial signal for AR-V7 determination.						4.22635	254047	Genome-wide Z-score <5				0.28313
93	L-6557	L-4915	N/A	112.86	Pos.		No	28	28	Patient declined further study.						14.2614	287418	Genome-wide Z-score ≥5				0.1532
94	L-6558	L-4916	L-6796	158.72	Pos.	Neg.	Yes	72	72			166		No Response	No Decline	85.7619	167851	Genome-wide Z-score ≥5	119.861	122129	Genome-wide Z-score ≥5	0.25275
95	L-6559	L-4917	N/A	60.97	Und.			0	0	Insufficient epithelial signal for AR-V7 determination.						1.17899	119198	Genome-wide Z-score <5				0.10853
96	L-6560	L-4918	N/A	13.132	Und.			2	2	Insufficient epithelial signal for AR-V7 determination.						0.371012	179071	Genome-wide Z-score <5				0.184
97	L-6561	L-4919	N/A	68.472	Neg.			8	8							18.7579	136821	Genome-wide Z-score ≥5				0.39896
98	L-6562	L-4920	N/A	614.88	Pos.		No	705	705	Patient declined further study.						349.776	195425	Genome-wide Z-score ≥5				0.33945
99	L-6563	L-4921	N/A	36.716	Und.			2	2	Insufficient epithelial signal for AR-V7 determination.						0.911639	160098	Genome-wide Z-score <5				0
100	L-6564	L-4922	N/A	35.242	Neg.			9	9							0.80022	137912	Genome-wide Z-score <5				0
102	L-6565	L-4923	L-6797	189.04	Pos.	Pos.	Yes	123	123			106		No Response	No Decline	51.1799	102510	Genome-wide Z-score ≥5	104.283	401283	Genome-wide Z-score ≥5	0.3432
103	L-6566	L-4924	N/A	54.528	Und.			1	1	Insufficient epithelial signal for AR-V7 determination.						0.986006	137874	Genome-wide Z-score <5				0.35565
104	L-6567	L-4925	N/A	114.4	Neg.			23	23							6.91718	130624	Genome-wide Z-score ≥5				0.21008
105	L-6568	L-4926	N/A	844.2	Pos.		No	1380	1380	Patient declined further study.						93.9627	148073	Genome-wide Z-score ≥5				0.54
106	L-6569	L-4927	N/A	48.93	Neg.			1	1							98.6296	145683	Genome-wide Z-score ≥5				0.56881
107	L-6570	L-4928	N/A	277.9	Neg.			6	6							10.1712	140531	Genome-wide Z-score ≥5				0.1746
109	L-6571	L-4929	N/A	30.222	Neg.			3	3							0.424424	129560	Genome-wide Z-score <5				0.16908
110	L-6572	N/A	N/A	23.66	Neg.			341	341							13.1205	109064	Genome-wide Z-score ≥5				0.408
111	L-6573	L-4930	N/A	84.7	Neg.			74	74							9.71059	177712	Genome-wide Z-score ≥5				0.41176
112	L-6574	L-4931	N/A	119	Neg.			223	223							54.1775	141506	Genome-wide Z-score ≥5				0.82439
113	L-6575	N/A	N/A	21.14	Neg.			0	0							0.547757	91220	Genome-wide Z-score <5				0.50909
114	L-6576	L-4932	N/A	32.142	Und.			2	2	Insufficient epithelial signal for AR-V7 determination.						0.479846	248454	Genome-wide Z-score <5				0
115	L-6577	L-4933	N/A	22.149	Neg.			0	0							0.412076	130180	Genome-wide Z-score <5				0.10407
117	L-6578	L-4934	N/A	59.547	Neg.			13	13							0.260177	191445	Genome-wide Z-score <5				0.17842
118	L-6579	L-4935	N/A	31.74	Neg.			4	4							1.14235	242648	Genome-wide Z-score <5				0.15
119	L-6580	L-4936	N/A	48.774	Neg.			61	61							28.3752	179278	Genome-wide Z-score ≥5				0.40816
120	L-6581	L-4937	N/A	31.74	Neg.			2	2							0.260566	135222	Genome-wide Z-score <5				0.11047
121	L-6582	L-4938	N/A	23.288	Pos.		No	1	1	Patient declined further study.						0.307931	153985	Genome-wide Z-score <5				0
122	L-6583	L-4939	N/A	71.69	Neg.			3	3							1.42214	92819	Genome-wide Z-score <5				0
123	L-6584	L-4940	L-6798	89.46	Pos.	Pos.	Yes	5	5			24		No Response	No Decline	0.0415305	203644	Genome-wide Z-score <5	1.25833	249501	Genome-wide Z-score <5	0.12389
124	L-6585	L-4941	N/A	136	Neg.			7	7							1.27086	132314	Genome-wide Z-score <5				0.4902
126	L-6586	L-4942	N/A	23.596	Neg.			0	0							0.975933	214832	Genome-wide Z-score <5				0
127	L-6587	L-4943	N/A	36.498	Pos.		No	1	1	Patient declined further study.						16.6316	155669	Genome-wide Z-score ≥5				0.45926
128	L-6588	N/A	N/A	19.244	Und.			0	0	Insufficient epithelial signal for AR-V7 determination.						0.65594	158882	Genome-wide Z-score <5				0.50838
129	L-6589	L-4944	N/A	41.004	Neg.			1	1							8.34178	165191	Genome-wide Z-score ≥5				0
130	L-6590	L-4945	L-6800	37.122	Pos.	Pos.	Yes	157	157			65		No Response	Formal Decline (50% drop of baseline CTC (7.5 mL) in any caba-treatment)	29.3041	192923	Genome-wide Z-score ≥5	0.474656	205450	Genome-wide Z-score <5	0.14113
131	L-6591	N/A	N/A	17.466	Neg.			20	20							0.265077	196150	Genome-wide Z-score <5				0.62585
132	L-6592	L-4946	N/A	59.711	Neg.			16	16							0.38427	223428	Genome-wide Z-score <5				0
133	L-6593	L-4947	N/A	32.504	Neg.			33	33							19.9216	248915	Genome-wide Z-score ≥5				0.15504
134	L-6594	L-4948	N/A	31.257	Und.			0	0	Insufficient epithelial signal for AR-V7 determination.						0.549164	147697	Genome-wide Z-score <5				0
136	L-6595	L-4949	N/A	27.669	Pos.	Neg.	Yes	22	22			33		No Response	No Decline	1.34513	115868	Genome-wide Z-score <5				0
137	L-6596	L-4950	N/A	90.42	Neg.			32	32							19.6913	142892	Genome-wide Z-score ≥5				0.47843
138	L-6597	L-4951	N/A	24.66	Und.			1	1	Insufficient epithelial signal for AR-V7 determination.						1.65795	139856	Genome-wide Z-score <5				0

## Sheet: Clinical (CABAV7)
Subject Number	Age at registration	WHO/ECOG PS at registration	PSA at primary diagnosis [ug/L]	Response PSA	Total Gleason	Primary Gleason	Secondary Gleason	Date: Primary diagnosis	Date: Metastastic disease	M-stage primary diagnosis	Radical prostactomy	Bilateral orchiectomy	Prior external radiotherapy prostate	Prior RTX metastases	Prior internal RTX	Prior chemotherapy	Prior hormonal therapy	Prior other treatment	Post-Treatment	Date: Start of Post-Treatment	Date: End of Post-Treatment	Cycles of Cabazitaxel	Date: End of cabazitaxel cycles	Reason discontinuation	Did patient experience disease progression	Date: Progression	Overall response	Date: End of study	Reason end of study	Date: Death	Survival	Date: Last follow-up	Date: Pre-screening	Date: Registration	HBG	WBC	ANC	LYM	TROMB	ALT	AST	ALP	ALB	LDH
1	75	0	1123	No Response				2010-11-01	2010-11-01	Mx	No	No	No	Yes	No	Yes	Yes	No	Cabazitaxel	2017-03-07	2017-09-25				Yes - progressive disease			2018-03-15	Death	2018-03-15	1		2017-02-23	2017-02-23	6.7	6.2	5		387	34	172	253	42	666
2	75	1	4.19	No Response	7	3	4	2006-12-06	2011-10-01	M0	No	No	Yes	Yes	No	Yes	Yes		Cabazitaxel (CABA-V7)	2017-03-22	2017-06-14	5	2017-06-14	Progression			Stable Disease	2017-09-27	Death	2017-09-27	1		2017-03-06	2017-03-08	6.5	6.9	5.2		325	13	20	71	36	193
3	72	1	1228	No Response	7	4	3	2014-12-04	2014-12-09	M1c	No	No	No	Yes	Yes	Yes	Yes	No	Cabazitaxel	2017-03-28	2017-12-05				Yes - progressive disease	2018-02-07		2018-09-07	Death	2018-09-07	1		2017-03-13	2017-03-13	8.3	5.5	3.77		213			89		235
4	64	0	1265	No Response	7	4	3	2014-09-01	2014-09-01	M1 (undetermined)	No	No	No	No	No	Yes	Yes	No	Cabazitaxel	2017-04-10	2017-10-16				Yes - progressive disease	2018-01-01		2019-02-22	Death	2019-02-22	1		2017-03-20	2017-03-20	8.6	5.5	6.1		170	17	25	103	43	214
5	69	0	25.3	No Response	8	3	5	2010-01-01		M0	No	No	Yes	No	No	Yes	Yes	No	Enzalutamide	2017-03-01	2018-09-01				No						0	2020-08-04	2017-03-21	2017-03-22	8.6	5.1	2.88	1.6	258	20	20	95	39	199
6	78	0	368	No Response	8	5	3	2014-01-01	2014-01-01	M1b	No	No	No	Yes	Yes	Yes	Yes	No	Cabazitaxel	2017-05-01	2017-07-03				Yes - progressive disease			2017-08-24	Death	2017-08-24	1		2017-04-18	2017-04-18	6.7	6.2	5		387	34	172	253	42	666
7	65	0		No Response	7	4	3	2009-03-18	2015-01-01	Mx	No	Yes	Yes	No	Yes	Yes	Yes	No	Cabazitaxel	2017-05-12	2017-07-17				Yes - progressive disease	2017-07-01		2017-11-16	Death	2017-11-16	1		2017-05-02	2017-04-21	7.8	4.3	2.8		245	19	24	91	48	320
8	70	1	4.3	No Response	7	4	3	2010-10-13	2016-08-04	M0	Yes	No	Yes	No	No	Yes	Yes	No	Enzalutamide	2017-05-17	2017-06-28				Yes - progressive disease	2017-06-28		2017-07-05	Death	2017-07-05	1		2017-05-01	2017-05-01	7.4	9.4	7.49	1.4	560	7	26	85	28	234
9	63	1	264.7	No Response	9	5	4	2016-06-15	2016-06-23	M1 (undetermined)	No	No	No	No	No	Yes	Yes	No	Cabazitaxel	2017-06-28	2017-08-09				Yes - progressive disease	2017-09-09		2017-09-23	Death	2017-09-23	1		2017-06-12	2017-06-12	8.5	14.1	10.73	1.8	403	7	54	353	38	511
10	67	1	250	No Response	7	4	3	2012-01-17	2012-01-17	M1b	No	No	No	No	No	Yes	Yes	No	Cabazitaxel	2017-06-26	2017-11-21				Yes - progressive disease	2018-02-19		2018-03-02	Death	2018-03-02	1		2017-06-13	2017-06-13	6.9	7.7	5.9		265	10	18	100	42	259
11	74	1	76	No Response	8	3	5	2012-07-05	2017-01-01	M0	Yes	No	No	No	No	Yes	Yes	No	Cabazitaxel (CABA-V7)	2017-06-27	2017-08-29	4	2017-08-29	Progression			Progressive Disease	2017-09-19	Death	2017-09-19	1		2017-06-06	2017-06-07	6.6	9.6	6.8		165	24	69	472	40	652
12	55	1	126.4	No Response	9	4	5	2015-10-20	2015-10-28	M0	No	No	No	Yes	No	Yes	Yes	No	Cabazitaxel	2017-07-12	2017-10-25				Yes - progressive disease	2018-01-15		2018-02-04	Death	2018-02-04	1		2017-06-20	2017-06-16	8.8	8.4	4.42	2.9	339	18	25	114	43	185
13	49	0	125.7	No Response	9	4	5	2015-08-20	2015-08-20	M1a	No	No	No	No	No	Yes	Yes	No	Cabazitaxel (CABA-V7)	2017-07-26	2018-01-31	10	2018-01-31	Planned			Progressive Disease	2018-07-27	Death	2018-07-27	1		2017-06-12	2017-06-20	8.2	6.1	4.1		234	27	17	80		156
14	68	0	142	No Response	9	4	5	2003-01-01	2013-10-16	M0	No	No	Yes	No	No	Yes	Yes	No	Cabazitaxel (CABA-V7)	2017-07-26	2017-10-18	5	2017-11-22	Progression			Progressive Disease	2018-10-15	Death	2018-10-15	1		2017-06-28	2017-06-28	7.1	7.5	5.1		315	9	62	122		247
15	71	0	39.5	No Response	7	4	3	2008-10-01	2016-08-30	M0	No	No	Yes	No	No	Yes	Yes	No	Cabazitaxel	2017-09-06	2017-12-20				Yes - progressive disease	2018-01-05					0	2020-06-12	2017-06-29	2017-06-29	9.1	6.4	3.87		219	29	31	62	36	198
16	60	1	5.8	No Response	8	4	4	2013-12-01	2014-02-01	M0	Yes	No	Yes	No	No	Yes	Yes	No	Cabazitaxel	2017-08-02	2017-09-13										0	2019-04-17	2017-07-12	2017-07-12	7.8	9.9	7.9	1.2	390	25	25	108	43	232
17	70	1	308	No Response	10	5	5	2012-05-01	2012-05-01	Mx	No	No	No	No	No	Yes	Yes	No	Cabazitaxel	2017-07-26	2018-09-27				Yes - progressive disease	2017-11-01		2018-03-29	Death	2018-03-29	1		2017-07-11	2017-07-13	7.5	8.3	5.6		337	12	13	51		148
18	76	1		No Response	6	3	3	2014-12-01	2016-06-01	Mx	No	No	Yes	Yes	Yes	Yes	Yes	No	Cabazitaxel	2017-07-25	2017-10-10				Yes - progressive disease	2017-06-01		2018-03-13	Death	2018-03-13	1		2017-07-05	2017-07-05						12	25	327		161
19	65	1	252	No Response	9	4	5	2014-02-01	2016-11-01	Mx	No	No	No	Yes	No	Yes	Yes	No	Cabazitaxel (CABA-V7)	2017-08-23	2018-01-17	8	2018-01-17	Progression			Stable Disease	2018-08-04	Death	2018-08-04	1		2017-07-25	2017-07-25	7.9	7	5.6		214	16	20	133	45	154
20	67	0	575	No Response	9	5	4	2013-04-01	2016-06-01	M0	No	No	No	No	No	Yes	Yes	No	Cabazitaxel (CABA-V7)	2017-08-10	2017-12-14	8	2017-12-14	Progression			Progressive Disease	2018-02-23	Death	2018-02-23	1		2017-07-31	2017-07-31	8.2	10.8	8.9		184	12	154	129	39	1350
21	64	0	243	No Response	8	4	4	2016-02-10	2016-02-12	Mx	No	No	No	No	No	Yes	Yes	No	Enzalutamide	2017-11-29	2018-03-05				No			2019-03-21	Death	2019-03-21	1		2017-08-02	2017-08-02	8.5	8	3.5		251	13	25	135		205
22	78	1	46	No Response	7	4	3	2009-01-15	2016-02-19	M0	No	No	Yes	No	No	Yes	Yes	No	Cabazitaxel (CABA-V7)	2017-08-23	2017-10-11	3	2017-10-30	Progression			Progressive Disease	2017-12-30	Death	2017-12-30	1		2017-08-07	2017-08-07	6.4	7.2	4.86		133	22	39	215	29	1308
23	80	0	104	No Response	9	4	5	2015-02-01	2015-02-01	M1b	No	Yes	No	Yes	No	Yes	Yes	No	Cabazitaxel	2017-09-08	2018-03-27				No			2018-06-04	Death	2018-06-04	1		2017-08-22	2017-08-22	8.4	6.3	4		172	38	39	117	42	190
24	67	0	10	No Response	8	4	4	2008-12-01	2008-12-01	Mx	Yes	No	No	No	No	Yes	Yes	No	Abiraterone	2018-04-18	2018-06-18										0	2020-07-15	2017-08-22	2017-08-22	8.2	6.5	4.1		197	26	26	124		223
25	62	0	261	No Response	8	4	4	2017-03-14	2017-03-14	M1 (undetermined)	No	No	No	No	No	Yes	Yes	No	Cabazitaxel	2017-09-07	2017-09-28				No			2017-11-17	Death	2017-11-17	1		2017-08-24	2017-08-24	7.4	5.5	3.5		364	6	21	171	43	444
26	89	0		No Response	8	4	4	1999-01-01	2016-01-01	M0	No	No	Yes	No	No	Yes	Yes	Yes	Cabazitaxel	2017-09-13	2018-04-13										0	2020-01-02	2017-08-29	2017-08-29	7.7	7	7.3		271	17	32	167	39	284
27	69	1	21	No Response	7	4	3	2009-01-21	2009-09-21	M1b	No	No	No	Yes	No	Yes	Yes	No	Cabazitaxel	2017-09-15	2018-03-30				No			2019-02-06	Death	2019-02-06	1		2017-08-29	2017-08-29	9.3	11.1	5.9		118	60	28	65	39	292
28	60	1		No Response	9	4	5	2015-08-01	2016-01-01	Mx	Yes	No	No	No	No	Yes	Yes	No	Cabazitaxel	2018-01-11	2018-07-17				No			2020-01-14	Death	2020-01-14	1		2017-08-31	2017-08-31	8.4	7.6	4.8	1.8	228	15	22	136		259
29	76	1	51	No Response				2016-02-25	2016-02-29	M1b	No	No	No	Yes	No	Yes	Yes	No	Enzalutamide	2017-10-31	2018-01-09				Yes - progressive disease	2018-01-09		2018-06-10	Death	2018-06-10	1		2017-09-26	2017-09-26	7.8	10.2	7.87	1.4	246	14	22	130	34	191
30	76	0	264	No Response	8	4	4	2012-04-01	2014-03-01	M0	No	No	No		No	Yes	Yes	Yes	Cabazitaxel	2018-03-30	2018-09-21				Yes - progressive disease	2018-09-17		2018-12-02	Death	2018-12-02	1		2017-09-27	2017-09-26	6.6	4.8	3.3	0.6	177	10	17	161		189
31	68	1	300	No Response	7	3	4	2012-01-01	2014-01-01	Mx	No	Yes	No	Yes	No	Yes	Yes	No	Cabazitaxel (CABA-V7)	2017-10-19	2017-11-15	2	2017-11-15	--- Other			Progressive Disease	2018-01-21	Death	2018-01-21	1		2017-09-27	2017-09-27	7.3	9.3	7.5		244	13	30	218	47	421
32	62	1	444.9	No Response	9	4	5	2016-03-07	2016-03-01	M1b	No	No	No	No	No	Yes	Yes	No	Enzalutamide	2017-12-13	2018-04-25				Yes - progressive disease	2017-10-30		2018-09-28	Death	2018-09-28	1		2017-09-29	2017-09-29	9	6.2	3		166	32	27	97	36	183
33	50	0	412.7	No Response	9	4	5	2016-01-25	2016-01-27	M1b	No	No	No	No	No	Yes	Yes	No	Cabazitaxel (CABA-V7)	2017-10-20	2018-05-02	10	2018-05-02	Planned			Stable Disease	2019-01-09	Death	2019-01-09	1		2017-10-10	2017-10-10	8.2	10.9	8.1	1.9	334	9	16	125		247
34	65	1	179	No Response	10	5	5	2016-10-01	2016-10-01	M1 (undetermined)	No	No	No	No	No	Yes	Yes	No	Cabazitaxel	2017-11-02	2017-12-14				Yes - progressive disease	2018-11-08		2018-11-24	Death	2018-11-24	1		2017-10-03	2017-10-11	7.8	8.2	6.58	0.9	279	16	17	88	45	307
35	71	1		No Response	7	3	4	2010-11-10	2016-04-19	M0	No	No	Yes	No	No	Yes	Yes	No	Cabazitaxel	2017-10-30	2018-02-05				Yes - progressive disease	2018-01-30		2018-05-18	Death	2018-05-18	1		2017-10-19	2017-10-19	8.2	6.7	5		368	27	19	157	33	230
36	77	1	19	No Response	9	4	5	2015-07-21	2015-07-21	M1a	No	No	No	No	No	Yes	Yes	No	Cabazitaxel	2017-12-01	2018-02-09				Yes - progressive disease			2018-02-14	Death	2018-02-14	1		2017-11-06	2017-11-06	7.2	11	9.6		290	27	28	142		682
37	71	1	4098.9	No Response				2017-07-12	2017-06-28	M1b	No	No	No	Yes	No	Yes	Yes	No	Biculatimide	2017-12-19	2018-01-19				Yes - progressive disease	2018-01-19		2018-06-30	Death	2018-06-30	1		2017-12-04	2017-12-04	7.2	7	3.07		385	13	34	72	25	379
38	71	1	465	No Response	8	4	4	2016-02-03	2016-03-15	M1b	No	No	No	Yes	No	Yes	Yes	No	Enzalutamide	2017-12-21	2018-06-14				Yes - progressive disease	2018-06-14		2018-11-04	Death	2018-11-04	1		2017-12-07	2017-12-08						32	35	99	34	255
39	71	1	5.9	No Response	8	4	4	2012-11-20	2012-11-20	M1 (undetermined)	No	No	No	No	No	Yes	Yes	No	None						No			2018-02-04	Death	2018-02-04	1		2017-12-13	2017-12-13	7.2	13.7	11.4		515	13	44	417	34	828
40	74	1	15	No Response	7	3	4	2008-10-27	2011-07-01	Mx	No	No	No	No	No	Yes	Yes	No	Cabazitaxel	2018-01-03	2018-01-24				Yes - progressive disease	2017-12-01		2018-02-06	Death	2018-02-06	1		2017-12-19	2017-12-19	7.7	6.1	4.3		368	21	31	125	42	600
41	77	1	23.6	No Response	8	4	4	2014-03-26	2014-04-17	M0	No	No	Yes	Yes	Yes	Yes	Yes	No	Cabazitaxel (CABA-V7)	2018-02-05	2018-02-26	2	2018-02-26	Toxicity			Progressive Disease	2018-06-12	Death	2018-06-12	1		2017-12-29	2017-12-29	6.9	6.5	4.6		297	10	35	91	38	219
42	72	0	167	No Response	9	4	5	2012-10-24	2012-12-01	Mx	No	No	No	Yes		Yes	Yes	No	Cabazitaxel	2018-02-15	2018-07-26				No			2019-11-06	Lost to follow up		0		2018-01-29	2017-12-29	7.7	7.1	5.2		185	40	30	51	44	258
43	77	1	20	No Response	6	2	4	2006-08-01	2010-04-01	M0	No	No	Yes	Yes	No	Yes	Yes	Yes	Docetaxel	2018-01-22	2018-05-07				Yes - progressive disease	2018-06-28					0	2020-05-15	2018-01-03	2018-01-03						26	32	73	35	355
44	63	1	12	No Response	9	4	5	2013-05-01	2016-09-01	Mx	No	No	No	No	No	Yes	Yes	No	Cabazitaxel (CABA-V7)	2018-01-12	2018-02-23	3	2018-02-23	Toxicity			Progressive Disease	2018-04-07	Death	2018-04-07	1		2018-01-03	2018-01-03	6.2	3.4	1.1		106	32	53	320	39	595
45	64	2	21	No Response	8	3	5	2009-01-01	2013-08-01	Mx	No	No	No	Yes	No	Yes	Yes	No	Cabazitaxel	2018-01-17	2018-05-22				Yes - progressive disease			2019-05-01	Death	2019-05-01	1		2018-01-03	2018-01-03	8.4	6.6	5.2		317	23	26	139	42	260
46	72	1	26	No Response	8	4	4	2016-02-09	2016-02-26	M1a	No	No	No	No	No	Yes	Yes	No	Cabazitaxel	2018-01-30	2018-07-06				Yes - progressive disease	2018-07-26		2019-04-02	Death	2019-04-02	1		2018-01-08	2018-01-08
47	65	1	1449	No Response	8	4	4	2016-08-05	2016-08-22	M1b	No	No	No	No	No	Yes	Yes	No	Cabazitaxel	2018-01-26	2018-05-11				No						0	2020-07-31	2018-01-08	2018-01-08	10.3	7.3	5.34		297	19	35	166	37	199
48	77	0	22.5	Formal Response (Two consecutive PSA decreases ≤ 50% from baseline PSA)	8	3	5	2013-11-04	2015-05-01	M0	No	No	Yes	No	No	Yes	Yes	No	Cabazitaxel (CABA-V7)	2018-01-26	2018-04-06	4	2018-05-02	Progression			Progressive Disease	2018-11-12	Death	2018-11-12	1		2018-01-09	2018-01-09	7.3	5.9	2.9		257	18	43	105	35	355
49	61	0	1001	No Response	9	5	4	2017-02-23	2017-02-23	M1b	No	No	No	No	No	Yes	Yes	No	Cabazitaxel	2018-02-07	2018-02-28				Yes - progressive disease	2018-03-23		2018-11-13	Death	2018-11-13	1		2018-01-16	2018-01-16	6.5	10.6	7.02
50	78	1	69	No Response	9	4	5	2013-01-11	2013-01-11	M1 (undetermined)	No	No	Yes	No	No	Yes	Yes	No	Radium-223	2018-02-27	2018-06-28				Yes - progressive disease	2020-08-18					0	2020-06-30	2018-01-19	2018-01-17	7.7	10.2	9.1		251	24	25	70	48	320
51	71	0	563	No Response	9	4	5	2017-02-01	2017-02-01	M1 (undetermined)	No	No	No	No	No	Yes	Yes	No	Abiraterone	2018-03-28	2018-05-30				No			2019-02-02	Death	2019-02-02	1		2018-01-22	2018-01-23	8	4.7	2.1		225	13	20	146	43	180
52	69	1	9.7	No Response	9	4	5	2013-06-01	2016-04-01	M1a	No	No	No	Yes	No	Yes	Yes	No	Cabazitaxel	2018-02-02	2018-04-13				No			2018-04-27	Death	2018-04-27	1		2018-01-23	2018-01-23	5.9	3.9	2.6		271	11	69	192	38	1619
53	71	0	140	No Response	7	4	3	2005-03-01	2015-04-01	M0	No	No	Yes	Yes	Yes	Yes	Yes	No	Cabazitaxel	2018-02-08	2018-02-09				Yes - progressive disease	2018-01-01		2018-03-19	Death	2018-03-19	1		2018-01-23	2018-01-23	5.7	7.2	4.9		85	92	46	172	39	314
54	66	0	9.61	No Response	9	4	5	2012-07-24	2015-11-13	M1b	No	No	No	No	No	Yes	Yes	No	Cabazitaxel	2018-02-12	2018-10-26				Yes - progressive disease	2018-07-26		2019-06-28	Death	2019-06-28	1		2018-01-25	2018-01-24	8.8	6.7	4.52		206	20	16	251	42	251
55	59	0		No Response	8	4	4	2016-07-01	2016-08-01	M0	Yes					Yes	Yes		Enzalutamide	2018-02-07	2019-01-17				Yes - progressive disease	2018-10-24					0	2020-07-06	2018-01-30	2018-01-30	9.1	9.3	5.54		237	36	23	91	39	192
56	79	1	9.8	No Response	10	5	5	2014-12-01	2015-10-01	M0	No	No	No	No	No	Yes	Yes	No	Cabazitaxel	2018-02-12	2018-04-23				Yes - progressive disease	2018-01-01		2018-05-27	Death	2018-05-27	1		2018-01-30	2018-01-30	8.2	9.3	6.3		169	11	19	84	34	178
57	69	0	630	No Response	9	4	5	2015-07-01	2015-07-01	M1 (undetermined)	No	No	No	No	No	Yes	Yes	No	Cabazitaxel	2018-03-06	2018-11-27				No			2020-08-15	Death	2020-08-15	1		2018-01-31	2018-02-01	8.9	7.2	4.6	1.8	216	14	27	381	43	236
58	78	1	8	No Response	7	3	4	2010-04-01	2014-07-01	Mx	Yes	No	Yes	No	No	Yes	Yes	No	Cabazitaxel	2018-02-19	2018-07-31				Yes - progressive disease	2018-08-01		2019-02-19	Death	2019-02-19	1		2018-02-08	2018-02-08	7.9	5.4	3.6		160	22	21	69	39	251
59	74	1	1.8	No Response	6	3	3	2008-06-17	2015-02-18	M0	No	No	Yes	No	No	Yes	Yes		Enzalutamide	2018-03-07	2019-06-25				Yes - progressive disease	2019-06-25					0	2020-04-21	2018-02-19	2018-02-15	8.4	8.5	5.81	2.1	330
60	65	1	99	No Response	9	5	4	2016-05-01	2017-11-01	M0	No	No	Yes	No	No	Yes	Yes	No	Unknown									2018-07-03	Death	2018-07-03	1		2018-03-01	2018-02-27	9.4	10	7.3		189	22	19	1608	46	259
61	65	1	111.6	No Response	9	4	5	2015-02-12	2015-02-24	M1b	No	No	No	No	Yes	Yes	Yes	No	Continuing Zoladex												0	2020-09-03	2018-03-05	2018-03-05	7.2	7.9	6.46	0.5	253
62	69	0	12	No Response	9	5	4	2013-01-01	2015-08-01	M1 (undetermined)	No	No	No	No	No	Yes	Yes	No	Abiraterone	2018-03-23	2018-07-13				No			2019-01-14	Death	2019-01-14	1		2018-03-12	2018-03-09	9.1	9.1	4.8		288	26	32	200	41	216
63	69	0	0.23	No Response	4	4		2008-03-01	2014-05-01	Mx	Yes	Yes	No	No	No	Yes	Yes	No	Cabazitaxel	2018-04-04	2018-06-06				Yes - progressive disease			2018-07-17	Death	2018-07-17	1		2018-03-23	2018-03-23	7.3	7.9	5.1		415	6	34	141	39	359
64	72	1		No Response	8	4	4	2009-11-02	2015-04-27	M0	Yes	Yes				Yes	Yes	Yes	Cabazitaxel	2018-04-09	2018-11-08				Yes - progressive disease	2019-02-12		2020-08-20	Death	2020-08-20	1		2018-03-26	2018-03-26	8.5	8.4	6.68	12	251	17	16	59	37	52
65	69	2	75	No Response	9	4	5	2015-06-30	2015-07-16	M1b	No	Yes	No	Yes	No	Yes	Yes		Continuing Zometa						Yes - progressive disease	2018-10-16		2019-01-03	Death	2019-01-03	1		2018-03-21	2018-03-28	7.9	7.2	5.64	0.6	296
66	63	1	172.4	No Response	9	4	5	2015-11-19	2015-11-20	M1c	No	Yes	Yes	Yes		Yes	Yes	No	Enzalutamide	2018-04-25	2019-12-04				Yes - progressive disease	2019-11-11		2020-06-20	Death	2020-06-20	1		2018-04-16	2018-04-17	6.8	5.9	3.69	1.4	285
67	69	2	47.7	No Response	7	3	4	2011-07-01	2017-02-01	Mx	Yes	No	Yes	No	No	Yes	Yes	No	None						No			2018-12-27	Death	2018-12-27	1		2018-04-18	2018-04-19	7.2	5	2.7		217	9	15	77	41	159
68	73	0	39	No Response	10	5	5	2016-03-15	2016-05-11	M1c	Yes					Yes	Yes		Cabazitaxel	2018-05-04	2018-07-12							2018-12-28	Death	2018-12-28	1		2018-04-23	2018-04-23	8.1	11.4	8.43	15	376	17	28	60	38	399
69	70	0	4	No Response	10	5	5	2007-09-01	2015-06-01	M0	No	No	Yes	No	No	Yes	Yes	No	Cabazitaxel	2018-05-24	2018-10-16				Yes - progressive disease						0	2019-10-14	2018-04-23	2018-04-23	8.9	4.6	2.6	1.5	170	42	40	67	43	179
70	71	2	1800	No Response	9	4	5	2016-11-04	2016-10-18	M1b	No	Yes	No	No	No	Yes	Yes	No	Enzalutamide	2018-05-09	2020-04-21				Yes - progressive disease						0	2020-06-04	2018-04-26	2018-04-26	8.4	7.5	4.94	1.5	434	25	33	110	47	184
71	54	0	37	No Response	9	4	5	2013-05-08	2013-05-08	M1a	No	No	No	Yes	Yes	Yes	Yes	No	Cabazitaxel	2018-05-23	2018-11-27				Yes - progressive disease	2019-04-01		2019-11-11	Death	2019-11-11	1		2018-05-04	2018-05-04	6.9	8.2	4.7		333	18	18	54	43	238
72	70	1	49	No Response	10	5	5	2015-09-01	2015-09-01	Mx	No	No	No	No	No	Yes	Yes	No	Cabazitaxel (CABA-V7)	2018-06-05	2018-08-08	4	2018-08-08	Progression			Progressive Disease	2018-11-25	Death	2018-11-25	1		2018-05-16	2018-05-16	6.8	6	3.9		220	19	43	305	40	493
73	75	0	378	No Response	9	5	4	2014-05-07	2016-01-01	M0	No	No	Yes	No	No	Yes	Yes	No	Cabazitaxel	2018-06-11	2018-12-24				Yes - progressive disease			2020-04-23	Death	2020-04-23	1		2018-05-18	2018-05-25						12	25	53	38	217
74	57	0		No Response	7	3	4	2008-04-25	2014-10-01	M0	No	No	Yes	No	No	Yes	Yes	No	Abiraterone	2018-09-05	2019-01-18				No			2019-11-09	Death	2019-11-09	1		2018-05-31	2018-05-31						19	26	42	37	175
75	63	0	10	No Response	9	4	5	2010-11-22	2017-03-01	M0	No	No	No	No	No	Yes	Yes	No	Cabazitaxel (CABA-V7)	2018-06-20	2018-08-23	4	2018-08-23	Progression			Progressive Disease	2019-03-12	Death	2019-03-12	1		2018-06-01	2018-06-01	7.2	5.8	3.8		303	13	27	69	37	169
76	68	1		No Response	8	3	5	2016-11-01	2017-01-01	M0	No	No	Yes	No	No	Yes	Yes	No	Cabazitaxel (CABA-V7)	2018-07-06	2018-07-27	2	2018-07-27	Toxicity			Progressive Disease	2018-08-22	Death	2018-08-22	1		2018-06-14	2018-06-14	5.5	11.1	9.6		310	12	54	295	37	1770
77	76	1	718	Formal Response (Two consecutive PSA decreases ≤ 50% from baseline PSA)	7	3	4	2017-01-26	2017-01-18	M1b	No	No	No	Yes	No	Yes	Yes	No	Cabazitaxel (CABA-V7)	2018-07-17	2018-11-07	6	2018-10-10	Progression			Progressive Disease				0	2019-05-01	2018-06-27	2018-06-27	7.7	7.5	4.5	1.9	226	42	38	106	30	320
78	82	1	155.6	No Response				2017-11-29	2017-11-29	M1b	No	No	No	No	No	Yes	Yes	No	Best supportive care (BSC)	2018-07-05	2018-07-29				Yes - progressive disease			2018-07-29	Death	2018-07-29	1		2018-07-02	2018-07-02	6	12.3	9.2		306	10	26	512		279
79	71	1	11	No Response	8	4	4	2010-11-01	2015-04-01	M0	No	Yes	No	No	No	Yes	Yes	No	Best supportive care (BSC)	2018-08-01					No			2018-11-23	Death	2018-11-23	1		2018-07-09	2018-07-09	7	10.7	9.7	0.6	309	10	23	109	46	274
80	66	1	194	No Response	9	4	5	2014-03-12	2016-11-01	M1 (undetermined)	No	No	No	No	No	Yes	Yes	No	Cabazitaxel	2018-08-06	2018-12-11				Yes - progressive disease	2019-06-01		2020-01-13	Death	2020-01-13	1		2018-07-10	2018-07-10	7.9	8.6	4.6		284	13	23	157	44	238
81	79	1	15	No Response	10	5	5	2014-09-25	2014-11-26	M0	No	No	No	No	No	Yes	Yes	No	Cabazitaxel	2018-08-22	2020-10-20				No						0	2018-12-03	2018-07-10	2018-07-10	8.1	5.8	3.4	1.1	282	14	20	71	46	258
82	68	1	339	No Response	7	3	4	2006-09-28	2006-10-16	M1a	No	No	No	Yes	Yes	Yes	Yes	Yes	Cabazitaxel (CABA-V7)	2018-08-07	2019-02-12	10	2019-02-12	Planned			Stable Disease	2019-08-02	Death	2019-08-02	1		2018-07-23	2018-07-23	7.6	5.4	4.19	0.6	216	22	24	71	38	229
84	72	1	315.7	No Response	9	5	4	2012-03-27	2017-04-25	M0	No	No	No	No	No	Yes	Yes	No	Cabazitaxel	2018-09-07	2019-01-22				Yes - progressive disease			2019-11-29	Death	2019-11-29	1		2018-08-15	2018-08-08	8.3	7.4	6.02	0.7	183	14	18	161	47	187
86	78	1	10.9	No Response	7	3	4	1998-01-01	1998-01-01	M0	Yes	Yes	No	No	No	Yes	Yes	No	Cabazitaxel	2018-09-28	2019-04-03										0	2020-08-05	2018-08-15	2018-08-15	7.9	4.7	2.9		146	15	19	105	40	174
87	67	2	2092	No Response	10	5	5	2016-11-01		Mx	No	No	No	Yes	No	Yes	Yes	No	None						No			2018-12-29	Death	2018-12-29	1		2018-08-15	2018-08-16	7.3	6	3.8		174	8	36	163	45	176
88	78	1	69	No Response	9	4	5	2012-12-19	2014-01-01	M1 (undetermined)	No	No	Yes	No	No	Yes	Yes	Yes	Unknown												0	2019-10-01	2018-08-22	2018-08-22	7.3	4.3	3		197	16	21	86		222
89	66	0	111.6	No Response	9	4	5	2015-02-12	2015-02-24	M1b	No	No	No	No	Yes	Yes	Yes	No	Enzalutamide	2018-09-03	2019-11-28				Yes - progressive disease	2019-11-26					0	2020-04-21	2018-08-23	2018-08-23	6.9	5.1	3.53	0.9	248	18	20	67	43	171
90	57	0	106	Formal Response (Two consecutive PSA decreases ≤ 50% from baseline PSA)				2016-05-01	2016-05-01	M1 (undetermined)	No	No	No	No	No	Yes	Yes	No	Cabazitaxel (CABA-V7)	2018-09-07	2019-06-20	14	2019-06-20	Progression			Stable Disease	2019-12-16	Death	2019-12-16	1		2018-08-27	2018-08-27	7.2	9.4	6.87	1.9	317	14	24	117	34	175
91	78	1	550	No Response	9	4	5	2018-05-01	2018-05-01	M1 (undetermined)	No	No	No	No	No	Yes	Yes	No	Cabazitaxel	2018-09-18	2019-04-15				Yes - progressive disease	2018-09-01		2019-10-16	Death	2019-10-16	1		2018-09-07	2018-09-07						8	30	135	46	297
92	58	1	300	No Response	8	4	4	2018-04-24	2018-05-07	M1c	No	No	No	No	No	Yes	Yes	No	Cabazitaxel	2018-10-12	2018-12-14				Yes - progressive disease	2018-12-31		2019-03-31	Death	2019-03-31	1		2018-09-11	2018-09-10						72	51	405		474
93	73	2	9.2	No Response	8	4	4	2012-02-24	2017-11-16	M0	Yes	No	Yes	No	Yes	Yes	Yes	No	Unknown						Yes - progressive disease	2018-06-18		2018-11-22	Death	2018-11-22	1		2018-10-03	2018-09-25	7.1	10.6	9.19	0.8	242	40	46	295	27	335
94	78	1		No Response	8	4	4	2011-07-01	2016-06-01	M0	No	No	Yes	Yes	No	Yes	Yes	No	Cabazitaxel (CABA-V7)	2018-10-15	2019-01-15	5	2019-01-15	Progression			Progressive Disease	2019-03-31	Death	2019-03-31	1		2018-09-27	2018-09-28	6.7	11.6	10.3	1	278	9	70	568	41	1563
95	79	1	28	No Response	8	4	4	2016-10-18	2016-10-13	M1b	No	No	No	No	No	Yes	Yes	No	Abiraterone	2018-10-12	2019-01-31				Yes - progressive disease	2019-01-18					0	2019-07-01	2018-10-01	2018-10-01	7.1	12.2	9.88	1.6	472	75	54	178	28	318
96	54	1	12.5	No Response	9	4	5	2016-02-19	2017-09-18	M1b	Yes	No	No	Yes	No	Yes	Yes	No	Cabazitaxel	2018-10-23	2019-03-19				Yes - progressive disease	2019-04-02		2020-01-10	Death	2020-01-10	1		2018-10-09	2018-10-09						39	32	72	35	233
97	76	1	5.8	No Response	7	3	4	2011-03-23	2016-12-21	M0	Yes	No	Yes	No	No	Yes	Yes	No	Cabazitaxel	2018-11-07	2019-02-25				Yes - progressive disease	2019-03-13		2019-07-12	Death	2019-07-12	1		2018-10-22	2018-10-11	8.2	11.5	7.01		240			119	36	356
98	72	1	483	No Response	10	5	5	2017-08-04	2017-08-09	M0	Yes	No	No	No	No	Yes	Yes	No	Cabazitaxel	2018-11-05	2019-04-02				Yes - progressive disease	2019-06-04		2019-06-25	Death	2019-06-25	1		2018-10-10	2018-10-11
99	76	1	20.8	No Response	9	5	4	2007-04-11	2015-02-16	M0	No	No	Yes		Yes	Yes	Yes	No	Enzalutamide	2018-10-23	2019-07-31				Yes - progressive disease	2019-07-31		2020-02-28	Death	2020-02-28	1		2018-10-11	2018-10-15	6.5	4	2.81	0.4	106	11	16	87	42	211
100	66	1		No Response	8	5	3	2013-08-27	2016-12-15	Mx	No	No	Yes	No	No	Yes	Yes	No	Enzalutamide	2018-11-14	2021-06-22										0	2019-11-20	2018-11-05	2018-11-06	9.4	9.9	6.1	2.5	257	14	26	114	48	195
102	78	0	99	No Response	7	3	4	2013-01-01	2013-01-01	M0	No	No	No	No	No	Yes	Yes	No	Cabazitaxel (CABA-V7)	2018-11-30	2019-03-15	6	2019-03-26	Patient withdrawal			Progressive Disease	2019-03-26	Patient withdrawal of consent		0		2018-11-12	2018-11-13	7	1.9	0.7		329	27	67	298		439
103	62	1	12.8	No Response	8	4	4	2014-12-02	2014-12-30	M1b	No	No	No	No	No	Yes	Yes	No	Abiraterone	2018-11-26	2020-11-03				No						0	2020-09-03	2018-11-13	2018-11-13							22	80	35	218
104	53	2		No Response	7	4	3	2017-03-01	2017-11-01	Mx	No	No	No	No	No	Yes	Yes	Yes	Cabazitaxel	2018-12-11	2019-01-22				No			2019-08-22	Death	2019-08-22	1		2018-11-13	2018-11-13	6.4	4.4	2.8		304	56	51	146	43	266
105	71	0	48	No Response	9	5	4	2014-12-01	2014-12-01	M1 (undetermined)	No	No	No	No	No	Yes	Yes	No	Unknown									2018-12-13	-- Other		0		2018-11-27	2018-11-27	4.5	69	3.9	0.9		16	83	123	37	1472
106	64	0	1820	No Response	9	5	4	2017-07-28	2017-08-17	M1b	No	No	No	No	No	Yes	Yes	No	Cabazitaxel	2018-12-19	2019-02-25				Yes - progressive disease			2020-09-04	Death	2020-09-04	1		2018-11-27	2018-12-05	8.6	7.1	4.12	2	480	10	14	135		159
107	62	1	357	No Response				2018-10-01	2018-10-01	M1b	No	No	No	No	No	Yes	Yes	No	Cabazitaxel	2019-01-02	2019-01-02				No			2019-01-11	Death	2019-01-11	1		2018-12-21	2018-12-21						39	55	645		293
109	58	0		No Response	7	3	4	2008-04-25	2014-10-01	M0	No	No	Yes	No	No	Yes	Yes	No	Cabazitaxel	2019-01-24	2019-04-18				No			2019-11-09	Death	2019-11-09	1		2019-01-18	2019-01-18	8.5	6.9	3.6	2.5	236	14	26	71	38	223
110	75	0	10.8	No Response	7	4	3	2012-10-09	2016-03-30	M0	No	No	No	Yes	Yes	Yes	Yes	Yes	Radation	2019-02-01	2019-02-28				Yes - progressive disease			2019-06-27	Death	2019-06-27	1		2019-01-29	2019-01-29	7.6	7.3	5.28		214
111	74	0	42.5	No Response	9	4	5	2018-06-01	2018-06-01	Mx	No	No	No	No	No	Yes	Yes	No	None						No			2019-05-13	Death	2019-05-13	1		2019-02-13	2019-02-13						16	23	161		330
112	74	0	60	No Response	7	3	4	2009-08-01	2015-04-01	M0	No	No	No	No	No	Yes	Yes	No	Cabazitaxel	2019-02-27	2019-05-24										0	2020-07-16	2019-02-13	2019-02-13	7.3	5.8	3		318	24	133	369	38	358
113	60	0	531	No Response	7	3	4	2014-11-01	2014-11-01	M1 (undetermined)	No	No	No	No	No	Yes	Yes	No	Cabazitaxel	2019-02-22	2019-08-30				Yes - progressive disease	2020-06-01					0	2020-09-07	2019-02-15	2019-02-15	8.1	13.6	11		404	31	23	143	44	269
114	65	1	50.1	No Response	8	4	4	2015-08-24	2015-09-08	M1b	No	No	No	No	No	Yes	Yes	No	Cabazitaxel	2019-03-04	2019-10-21				Yes - progressive disease	2020-02-26					0	2020-08-07	2019-02-21	2019-02-21
115	61	0	398.9	No Response	9	4	5	2016-01-18	2016-01-19	M1b	No	No	No	No	No	Yes	Yes	No	Cabazitaxel	2019-04-04	2019-08-08				Yes - progressive disease	2019-09-05					0	2020-04-08	2019-03-18	2019-03-14	7.4	6.3	3.9	1.7	349	31	21	60	35	163
117	69	1		No Response	10	5	5	2018-10-01	2018-10-01	M1 (undetermined)	No	No	No	No	No	Yes	Yes	No	Abiraterone	2019-04-17	2020-06-11				Yes - progressive disease			2020-07-23	Death	2020-07-23	1		2019-03-21	2019-03-21	7.4	6.6	4.2		342	32	25	335	45	263
118	77	2	440	No Response	9	5	4	2017-11-06	2017-11-17	M1b	No	No	No	No	No	Yes	Yes	No	Enzalutamide	2019-04-23	2020-11-13										0	2020-04-17	2019-04-10	2019-04-10	8.5	9	4.12	3.4	336	32	42	111	45	195
119	72	0	38.8	No Response	7	4	3	2009-05-14	2018-04-17	M0	No	No	Yes	No	No	Yes	Yes	No	Cabazitaxel	2019-05-08	2019-07-10				Yes - progressive disease	2019-08-01		2020-03-05	Death	2020-03-05	1		2019-04-24	2019-04-23	6.9	5.3	2.1		302	15	17	76	36	248
120	73	0	742.5	No Response	8	4	4	2010-03-29	2019-04-18	M1b	No	No	No	No	No	Yes	Yes	No	Cabazitaxel	2019-05-09	2019-11-14				Yes - progressive disease	2020-03-16					0	2020-07-27	2019-04-25	2019-04-25	8.3	5.7	3.31	1.9	166	23	29	121	38	207
121	68	1	7.5	No Response	7	3	4	2012-01-16		Mx	Yes	No	Yes	No	No	Yes	Yes	Yes	Cabazitaxel	2019-05-08	2019-11-11										0	2020-05-27	2019-04-25	2019-04-25	7.9	5	3.15	1.2	210	18	16	93	38	200
122	63	1	72	No Response	7	4	3	2013-01-01	2016-10-01	M1b	No	No	No	No	No	Yes	Yes	No	Abiraterone	2019-05-14	2019-07-28										0	2019-07-31	2019-05-01	2019-04-26	8.1	48.6	8.4		294	13	18	223	41	230
123	68	1	28	No Response	9	4	5	2010-01-22	2015-07-09	M0	No	Yes	Yes	No	No	Yes	Yes	Yes	Cabazitaxel (CABA-V7)	2019-05-14	2019-09-13	6	2019-09-13	Progression			Stable Disease	2019-11-22	Death	2019-11-22	1		2019-04-30	2019-04-30	7.6	14.3	11.78	12	345	95	16	69	26	204
124	64	2	450	No Response	9	5	4	2019-03-28	2019-03-28	Mx	No	No	No	No	No	Yes	Yes	No	Cabazitaxel	2019-05-21	2019-07-23				No			2019-09-03	Death	2019-09-03	1		2019-05-06	2019-05-06	6.8	4.7	3.3	0.8	332	24	32	108	36	410
126	72	1	85.6	No Response	9	5	4	2015-06-19	2015-06-11	M1b	No	No	No	No	No	Yes	Yes	No	Abiraterone	2019-06-28	2020-06-15				Yes - progressive disease	2020-06-04					0	2020-09-03	2019-05-27	2019-05-24							28	151		228
127	65	1		No Response	9	5	4	2018-08-01	2018-08-01	M1b	No	No	No	No	No	Yes	Yes	No	Cabazitaxel	2019-10-03	2019-11-14					2019-12-04					0	2020-10-05	2019-06-04	2019-05-29	6.8	7.2	4.2		323	17	26	113	42	211
128	53	1	10.5	No Response	9	5	4	2017-09-01	2017-09-01	M1b	No	No	No	Yes	No	Yes	Yes	No	Unknown						No			2019-06-12	Lost to follow up		0		2019-06-05	2019-06-05	9	9.1	5.4	2.8	246	79	75	156	50	211
129	79	1		No Response	10	5	5	2003-10-10	2016-05-27	M0	Yes	Yes	No	No	No	Yes	Yes	Yes	Cabazitaxel	2019-07-18	2019-09-17				Yes - progressive disease	2019-09-17		2020-04-21	Death	2020-04-21	1		2019-06-06	2019-06-06	8.6	6.9	4.57	1.7	211	17	22	107	36	144
130	74	0	2000	No Response	8	4	4	2012-12-01	2012-12-01	M1 (undetermined)	No	Yes	No	No	No	Yes	Yes	No	Cabazitaxel (CABA-V7)	2019-06-21	2020-01-03	10	2020-01-03	Planned			Stable Disease	2020-08-29	Death	2020-08-29	1		2019-06-07	2019-06-07	7.6	9.2	7.4		242	14	32	89	38	242
131	74	1		No Response	9	5	4	2012-12-08	2014-05-01	M0	No	No	Yes	No	No	Yes	Yes	No	Cabazitaxel	2019-07-04	2019-12-16										0	2019-09-18	2019-06-13	2019-06-13						15	25	223	39	271
132	75	0		No Response	7	4	3	2011-01-01	2017-06-01	Mx	Yes	No	Yes	No	No	Yes	Yes	No	Cabazitaxel	2019-07-12	2019-07-12				No			2019-11-03	Death	2019-11-03	1		2019-06-25	2019-06-25	8.1	10.4	9		257	19	20	195	38	261
133	70	0	16.8	No Response	7	3	4	2006-10-06	2013-09-27	M0	No	No	No	Yes	No	Yes	Yes	No	Abiraterone	2019-07-16	2019-10-08				Yes - progressive disease	2019-10-01		2020-01-07	Death	2020-01-07	1		2019-06-26	2019-06-26	8.4	7	5.3	9	323	17	24	148	45	155
134	84	1	906.2	No Response	7	4	3	2015-07-30	2015-07-28	M1b	No	No	No	Yes	No	Yes	Yes	No	Abiraterone	2019-08-21	2021-02-01				No						0	2020-09-03	2019-06-26	2019-06-26						13	23	98	38	226
136	46	0	45	No Response	9	4	5	2017-06-24	2017-07-10	M0	No	No	No	No	No	Yes	Yes	No	Cabazitaxel (CABA-V7)	2019-08-19	2019-11-18	4	2019-11-18	Progression			Progressive Disease				0	2020-10-05	2019-07-09	2019-07-09	7.2	6.5	4.7	1.1	292	31	21	255	43	201
137	52	1	398	No Response	8	4	4	2019-01-21	2019-01-29	M1b	No	No	No	No	No	Yes	Yes		Cabazitaxel	2019-07-30	2019-11-19				Yes - progressive disease	2019-11-18		2020-04-15	Death	2020-04-15	1		2019-07-15	2019-07-12	7.3	13.3	9.57		514	16	23	174		358
138	62	0	8185	No Response	7	4	3	2018-04-24	2018-04-25	M1b	No	No	No	No	No	Yes	Yes	No	Cabazitaxel	2019-08-20	2019-12-03				Yes - progressive disease	2019-12-20					0	2020-06-26	2019-08-01	2019-08-02							28	79		239

## Sheet: mFAST-SeqS (T1)
Chromosomal arm	L-6465	L-6466	L-6467	L-6468	L-6469	L-6470	L-6471	L-6472	L-6473	L-6474	L-6475	L-6476	L-6477	L-6478	L-6479	L-6480	L-6481	L-6482	L-6483	L-6484	L-6485	L-6486	L-6487	L-6488	L-6489	L-6490	L-6491	L-6492	L-6493	L-6494	L-6495	L-6496	L-6497	L-6498	L-6499	L-6500	L-6501	L-6502	L-6503	L-6504	L-6505	L-6507	L-6508	L-6509	L-6510	L-6511	L-6512	L-6513	L-6514
chr1p	-3.48817	-2.73651	-0.172377	-2.92818	-0.691201	-10.2978	-0.999315	0.834507	-3.33396	-3.61505	0.562716	-0.178039	-2.81762	-2.09412	-0.155027	0.474076	0.653485	-1.57213	1.47379	-6.41508	-0.969724	-0.969612	-0.49049	-0.638423	-13.1652	-0.270686	-1.80115	-0.999039	-2.8854	-1.048	-8.10864	0.685598	-8.29685	0.859155	-1.24112	-4.91482	-0.806445	-6.86962	-5.42473	-4.3607	-2.44989	-1.90289	0.378499	-4.29599	0.80305	-0.153956	-2.92309	-1.80582	-3.76027
chr1q	2.8769	2.27092	1.96925	-1.36424	0.112713	13.9524	3.1266	-1.78209	20.7345	0.621993	0.339096	-1.7756	-4.73109	-2.02543	0.522678	2.32638	-3.62414	2.25772	-1.59092	8.69245	1.68704	4.02028	-1.78013	-0.134001	1.78387	0.0950309	-0.830047	-0.390758	0.512662	-1.12654	3.40298	-1.6493	3.64715	-0.796921	-4.91353	-4.94388	18.3093	2.127	-5.65728	8.77814	-2.15915	-1.33417	1.57291	-0.745798	-2.65967	-1.51815	-1.66287	0.252158	7.82161
chr10p	-0.973243	-2.01593	1.69887	3.26626	1.51414	-3.18583	-3.83572	-2.50243	1.60935	1.27887	-5.92698	1.84565	-0.284617	-0.693867	3.44007	0.419881	0.498005	1.59547	-2.49793	16.3328	0.927343	-17.0977	0.332429	0.674183	-2.56325	1.48229	0.766751	-0.398067	2.47857	0.0306498	1.22259	3.28431	-6.1955	1.16894	-0.77269	3.86395	-13.0749	-1.69515	-13.5961	-3.04659	-2.05123	-0.0932912	0.171216	-1.60454	-0.701531	-0.915024	-0.126655	0.937118	-3.92503
chr10q	-2.32474	-4.67249	0.763275	1.96099	-1.37927	-3.5621	-2.2221	-2.59942	-9.08	-6.07581	-17.3257	-1.59557	-0.838065	-1.65028	-2.99719	-1.2576	0.936156	-0.684196	-3.11559	-2.25541	-1.12416	-23.4027	0.807865	-1.90725	-3.67673	-1.73164	-1.20824	-8.92908	-3.61151	-0.0276552	-1.638	-1.25972	-5.13921	-1.68913	-1.69188	-9.87792	-3.29329	-2.08722	-18.327	-7.24117	1.68956	-2.95067	-7.45127	-2.74237	-1.36169	-0.652063	-0.882869	2.66121	-3.71347
chr11p	-0.250242	-0.0722106	0.786996	-0.324226	0.52088	-2.14006	2.12469	1.60259	0.579363	0.142401	0.525269	0.370433	-1.42668	0.0440326	0.547401	1.39672	1.49789	-2.50696	2.57036	7.63216	1.82979	3.96344	-0.460058	1.91172	5.24455	0.814818	2.15594	0.187292	1.03591	0.850048	2.40443	-1.09695	1.16953	0.0899009	-0.685893	2.49893	-1.56788	4.86252	3.52599	1.36768	-2.61647	2.52056	-0.813066	-2.01638	1.21643	0.10055	0.698974	1.33973	-1.79894
chr11q	2.96058	1.09476	2.63279	1.5031	1.32974	0.929732	3.81733	2.86207	1.0141	-0.251393	4.02208	1.15576	-0.640367	4.55795	2.99749	3.5158	2.11874	2.91394	2.30381	7.57268	3.66202	5.15937	2.09055	2.0758	3.87508	2.35676	2.44107	3.12244	1.73173	2.54312	2.46512	2.59389	2.98262	2.48556	3.4921	-1.06278	6.75418	5.15913	3.76102	5.60091	1.7419	2.24487	1.32061	0.751472	3.2426	2.37565	3.09149	1.75806	1.56184
chr12p	-3.72674	-5.6693	-1.17239	-2.07775	-1.58482	-9.24442	-4.72218	-2.53558	-11.118	-4.6474	-5.19615	-2.71205	-3.5107	-2.36778	-1.90091	-2.12908	-0.940785	-1.14064	-1.0398	-4.31293	-1.55467	-3.41499	-0.881498	-1.15054	-3.19638	-1.75966	-2.432	-1.21681	-2.44322	-2.16501	-1.63587	-2.50985	-2.23973	-2.25191	-3.16619	-3.26643	-0.080725	-5.59959	-2.54422	-4.15552	-2.42761	-2.28202	-2.75098	-0.494016	-2.26262	-0.520885	-1.99507	-3.7427	-2.13997
chr12q	5.96745	8.47068	-0.397568	1.1198	-1.10336	5.70661	-5.60908	-2.14918	-6.12238	0.58493	0.296558	2.12908	8.25883	-1.41097	0.292832	0.350873	0.268814	1.17079	-0.592405	0.0811612	1.50548	0.277297	0.0351182	0.0137967	5.78775	0.393138	0.547622	0.434555	0.00352453	1.02494	8.85081	1.6055	-2.09878	0.869925	1.87217	-0.302654	12.6154	3.01379	-5.67396	3.13083	0.415551	0.510676	-1.1257	-0.954704	-3.33685	0.279338	1.25191	-1.02837	2.515
chr13p	NA	NA	NA	NA	NA	NA	NA	NA	NA	NA	NA	NA	NA	NA	NA	NA	NA	NA	NA	NA	NA	NA	NA	NA	NA	NA	NA	NA	NA	NA	NA	NA	NA	NA	NA	NA	NA	NA	NA	NA	NA	NA	NA	NA	NA	NA	NA	NA	NA
chr13q	-7.04524	-3.57913	-0.167038	0.39587	-0.269149	-18.7046	-11.2337	2.31933	-5.6504	-6.44714	-8.22228	1.36143	-8.05964	-4.74531	0.396832	-1.99625	1.28904	-5.9607	-5.51259	-21.2091	0.0782103	-20.9528	-1.37501	0.985974	-7.68903	-0.17463	0.867795	-4.29994	-3.75139	0.35578	-7.45386	-0.564046	-0.628746	0.879441	1.29765	-13.9924	-10.7921	-8.39028	-16.1255	-19.6891	-5.27164	0.24031	-1.19134	-0.950106	-0.424906	1.04553	1.40063	-12.4527	-8.72004
chr14p	NA	NA	NA	NA	NA	NA	NA	NA	NA	NA	NA	NA	NA	NA	NA	NA	NA	NA	NA	NA	NA	NA	NA	NA	NA	NA	NA	NA	NA	NA	NA	NA	NA	NA	NA	NA	NA	NA	NA	NA	NA	NA	NA	NA	NA	NA	NA	NA	NA
chr14q	-2.37718	-1.52323	-0.289838	-2.88469	1.62359	11.3732	-7.37464	1.96461	-3.73024	9.15119	5.45836	-0.295588	3.47958	-0.448047	-0.224376	1.92805	-2.52525	-1.22018	-2.44321	1.28093	1.05448	8.52586	-0.522252	-0.60978	3.95448	-0.14491	-2.82423	1.09157	-1.94654	-3.49982	-3.17932	-0.336691	6.37296	-0.76506	0.804752	2.11686	-0.643338	0.698844	4.39455	2.3779	-2.25554	-0.774019	-2.38605	-0.438336	-1.02105	-0.466446	0.0374284	-6.07795	-2.05464
chr15p	NA	NA	NA	NA	NA	NA	NA	NA	NA	NA	NA	NA	NA	NA	NA	NA	NA	NA	NA	NA	NA	NA	NA	NA	NA	NA	NA	NA	NA	NA	NA	NA	NA	NA	NA	NA	NA	NA	NA	NA	NA	NA	NA	NA	NA	NA	NA	NA	NA
chr15q	-4.91402	-0.0721875	-0.957213	-1.22335	-0.658892	-5.22652	-7.79754	-1.45355	-9.93266	-5.53212	-13.1998	-2.69172	0.887421	-2.08417	-2.7875	-0.824775	0.056296	-0.382074	-5.24222	-0.964543	-0.175602	0.0830627	-0.716473	0.439215	-11.1463	-0.452139	-1.68011	0.60796	-1.55996	-0.613084	-2.82143	1.39542	-8.78459	-1.12393	-0.717655	-9.46998	-1.85293	-0.966621	-10.4131	0.194282	-5.47778	-0.274896	-0.342502	-3.42721	0.265167	-2.7151	0.452953	-4.25848	-2.49383
chr16p	-0.745057	-0.126825	0.702844	-0.0758633	2.00093	-2.98323	-2.96535	-0.974204	-0.826991	0.492915	1.78775	-1.00324	0.376846	-1.40781	0.403681	1.4189	-0.120136	1.8254	-0.968309	-0.769621	1.46414	0.270463	-0.670115	1.59728	-2.07909	1.59991	0.402876	1.9135	1.30847	1.11917	0.629125	1.11353	0.948945	0.70637	1.24702	0.415083	-1.5725	2.79553	9.76707	4.94599	1.50654	0.435577	-2.76089	1.73344	0.240137	-0.44434	-0.597385	0.317873	-0.265533
chr16q	-2.15404	-1.89369	2.18472	-0.64781	-0.530404	-4.7711	-5.79098	-1.53763	-4.0538	-0.619595	1.53271	0.0241486	-2.69725	-1.70739	0.774816	0.0787294	0.146497	2.35489	-1.16711	-5.62733	-0.53899	-7.51898	0.464731	0.338706	-2.61729	0.868312	0.0928775	-1.47984	0.794094	0.434924	0.713646	1.96166	-7.64548	0.0972298	-1.34052	-1.87827	-1.6124	-4.93831	-3.33866	-2.83804	-0.667699	-0.285293	-0.682714	-8.38608	-8.05774	-0.439865	-0.264563	-1.0117	-3.20017
chr17p	0.150503	-1.87012	-0.202573	-0.667932	1.29009	-2.47098	-3.14606	-1.32028	-2.41234	-2.32584	-4.67638	1.02629	-1.15995	-0.64866	-0.313971	-0.789565	-0.200762	-0.793138	0.649874	-2.45504	-0.463855	-5.01705	0.362453	0.832707	-2.86633	0.391159	0.456382	-0.936326	-0.548268	-0.186536	-2.67079	0.696444	-2.94906	-0.282309	-1.047	-0.747246	-0.700709	-0.14534	-2.68569	-0.773981	-2.36175	-0.410378	-1.74003	-0.528994	-3.75774	-0.76856	-1.2246	-2.99877	-0.970025
chr17q	-1.09985	-3.66094	-0.657371	-0.967211	-1.70182	2.96226	-3.24837	-1.40507	-1.38739	-1.53948	-6.43917	-0.162573	-2.1298	-0.822574	-0.0803908	-0.773066	-0.779848	-0.661885	1.68811	-2.90775	-0.467476	0.106264	-0.210527	-1.24203	0.291393	-1.88665	-0.664992	-0.824081	-0.862943	-0.605277	-2.03885	-0.59463	-3.62477	0.751358	-1.52004	-1.94809	4.59188	0.00527006	-1.64692	0.166724	-2.10966	-1.05756	-1.60264	-1.95367	-1.7974	-0.461083	-0.556701	-1.45998	-2.10693
chr18p	-0.891513	-1.41253	1.21401	-0.182425	0.679265	-1.67321	3.8034	-0.982804	-0.276619	1.25539	3.61216	-0.000550035	-2.13727	0.309247	-0.282787	-1.82834	-1.64996	-0.943691	-0.179891	3.04689	-0.620825	1.8643	-1.72531	0.711726	6.93543	-1.63116	-1.38403	0.425007	-1.05093	0.116154	-1.66431	0.686398	3.49348	0.171362	-0.390213	-0.749686	-0.412528	15.346	3.01148	-1.64848	0.017327	0.233413	-0.492319	-1.48324	0.172608	-0.743788	0.698462	-1.46411	0.687875
chr18q	-0.61676	-1.32856	-0.642545	-1.47017	-0.282839	-2.92697	4.96606	-0.0704167	0.46543	-3.8186	-7.33604	-0.114162	0.587858	-2.35553	0.626033	-0.176041	-0.681914	-3.16155	-6.18854	3.05624	1.24927	1.15575	-1.27289	-1.8933	-6.116	0.0127134	0.169593	-1.7255	-1.46845	-1.78932	-4.36633	-0.349905	2.22027	-0.183333	-0.885552	-4.78783	-4.20208	-3.70768	1.77765	-3.12131	-4.46585	0.381152	-0.676911	-1.1138	-0.233761	-0.740568	-0.856896	-0.509482	-4.91578
chr19p	0.351841	-1.54287	-0.093526	-0.961488	-0.856315	-1.51082	-1.59367	0.973517	-0.981429	-0.42382	0.78417	0.286904	-1.08504	-0.520999	0.470661	-0.329269	-0.267219	-0.736298	0.60433	-1.09165	-0.400348	-3.16141	-0.421796	-0.579181	-1.3266	0.938148	-0.710524	-0.317745	-0.124773	0.0127681	-0.530027	-0.255167	0.0911932	-0.595794	-0.151621	-0.172782	0.354547	0.62652	-1.37222	1.58349	-0.503775	0.033601	-0.249244	1.12444	-0.713031	-0.176563	-0.935332	-0.375144	-0.80411
chr19q	0.147783	-2.44517	-0.231622	-2.06209	0.780097	-0.80316	4.02007	0.406035	0.716561	0.536206	0.281519	-0.3742	-0.476327	-0.19475	0.847133	0.36668	1.09967	-2.31464	1.16833	-2.98194	-0.543488	-3.67607	-0.747248	1.01158	1.13909	0.548338	0.129071	-0.356069	-0.374113	-0.883595	-2.14211	0.526988	-1.21475	-0.0910784	-1.84833	0.522368	0.661585	1.09511	-2.27492	2.0609	-0.896255	0.320366	0.760042	-0.904736	-3.9115	-0.125165	-1.04521	1.18524	-0.586371
chr2p	-2.02867	-5.25514	-1.65189	-1.12769	-1.27897	1.75276	2.40831	0.93227	-4.74339	-2.0952	-2.54376	-2.02782	-2.4042	-2.46644	-1.69109	-0.936137	-1.81011	-1.83028	-2.36758	-6.90472	-3.57116	1.91632	-1.48666	-2.4873	-8.39204	-1.58382	-1.0528	-2.41444	-2.27459	-1.69678	-4.91709	-2.9185	-6.60395	-2.24199	-2.79393	-0.730982	-3.46097	-3.10757	-0.504813	0.626741	-2.48484	-1.94032	-3.31284	-0.185031	-2.88358	-1.09773	-1.2868	-1.68615	-2.18841
chr2q	-6.16497	-1.34355	0.493536	3.16769	-0.269995	-12.8464	-3.48377	-1.9502	-6.31987	-5.07709	-8.37297	1.80723	-3.06742	-1.52412	-1.25458	-2.87621	2.85391	-2.47095	-2.8295	-12.2651	-7.76781	-20.3265	4.50639	0.734616	-1.85896	0.653418	3.13193	1.85774	0.647786	-0.400321	-2.37231	0.287155	-4.89208	3.54257	0.314587	-11.5787	-8.80625	0.0232705	-10.5353	-0.6051	-9.45718	1.13437	-0.201851	-4.77888	7.01955	0.624575	2.06283	-1.70429	-4.47717
chr20p	0.52731	-2.14005	-1.47458	-2.40433	-0.216689	-2.65704	-4.21229	-2.33942	-2.76958	-3.70762	-4.31822	-0.623299	-1.16142	-1.20139	-0.89624	-2.07468	-1.16744	-1.78571	-5.05885	-6.86417	-0.560839	-0.509764	-2.11504	-0.679541	-0.511872	-1.45237	-2.78632	-0.976807	-1.45498	-2.97028	-5.47715	-1.84174	-6.36483	-2.14343	-2.77279	-1.45107	-3.79942	0.924403	0.283121	-1.45399	-5.32892	-0.380378	-1.96728	-2.74639	-9.16713	-0.911436	-3.28814	-1.34303	-3.48058
chr20q	-0.141681	-0.840173	3.0115	0.592201	3.89209	2.80555	2.76629	2.3036	0.0592317	1.46379	2.38663	0.952021	2.51364	-0.14922	1.79572	0.755862	1.88428	3.64526	2.09752	3.30754	2.29529	3.54661	1.38648	0.277531	1.77307	0.634791	1.01194	2.44192	1.48314	3.89398	2.63586	1.01125	-2.56802	0.839868	-0.659019	1.05043	1.44903	5.91899	6.29209	3.27609	4.67177	-0.708344	-1.12987	-0.0334141	-0.609555	1.13724	-0.0347228	6.90876	1.3095
chr21p	0.302852	1.84531	-0.947908	-0.881222	-0.145744	-1.19116	-1.12493	-1.04754	-3.17534	-1.19649	-2.14359	0.335005	-0.680085	-1.56047	0.55345	-2.06022	1.34575	0.772965	-0.951	0.0619571	0.752315	0.432523	-0.281229	1.24655	-0.641544	-0.939476	0.448158	-0.747753	-0.18899	0.361182	-1.31489	-0.802374	-1.35086	-0.199317	-0.413457	0.00734494	-0.264873	-2.01362	-1.64747	-0.464566	-1.45036	-0.432943	-1.82114	0.192838	-2.31506	-0.380338	0.0363414	-2.20432	-1.36893
chr21q	-0.719426	-2.91484	0.802486	-0.84285	0.551887	-5.97361	-3.58946	-1.5988	-2.29142	-3.47562	2.06572	-0.529219	-0.387895	-2.09643	-0.015897	-0.285869	-0.399699	-0.0243053	-1.29966	1.23306	-0.484848	-4.99766	-1.59516	0.895167	8.29305	0.126063	0.36003	-2.3376	-0.113839	0.359011	-0.918915	1.00479	-4.72459	-0.35294	-0.684571	2.55179	-1.34356	-2.759	-5.63028	0.180651	-5.49762	1.28819	-1.00919	-0.405326	-0.504496	-0.336006	0.0281562	-1.55319	3.36272
chr22p	NA	NA	NA	NA	NA	NA	NA	NA	NA	NA	NA	NA	NA	NA	NA	NA	NA	NA	NA	NA	NA	NA	NA	NA	NA	NA	NA	NA	NA	NA	NA	NA	NA	NA	NA	NA	NA	NA	NA	NA	NA	NA	NA	NA	NA	NA	NA	NA	NA
chr22q	-1.27044	-1.62144	0.271792	-0.405547	-0.288979	-2.36531	-5.59071	-2.62641	-7.14281	-1.91473	-4.16067	-1.27356	-3.23504	-1.94659	-1.61493	-0.860875	-0.697287	-1.20696	0.34515	-3.20525	-0.197266	-4.30936	0.06538	0.116776	-0.104542	-0.365931	-0.585973	-1.91355	0.913431	-0.819421	-4.19363	0.0517325	-6.19198	-0.0556122	-0.797921	-0.130084	-2.09401	-2.50139	-3.33088	-2.91157	-3.70774	0.152876	-0.693922	-1.36189	-5.50668	-1.10679	-0.56049	-1.56235	-2.02211
chr3p	-0.860709	0.911292	-2.02095	0.333018	-1.08671	0.300906	-0.0777562	-0.260012	-2.33223	8.76365	4.96863	0.454089	-3.31881	-1.76864	-1.3972	-2.27595	0.813363	-3.15268	-0.383693	0.330431	-1.99735	4.59594	-1.25483	-1.65409	-10.4234	-0.255158	-0.304573	0.356877	0.970121	-0.695518	-5.45743	-1.6925	-2.15902	-1.47871	-1.28719	-0.289563	-2.12728	0.144631	-7.37716	4.56225	1.11519	-0.595592	-2.32684	-1.44518	-6.42636	-0.940129	-0.968508	-1.69657	-3.05901
chr3q	2.74602	-2.32804	0.745998	0.441816	0.906514	-2.89109	-5.17029	-0.129714	-0.804121	5.85181	3.00015	-1.02927	1.34531	-1.90985	0.0225922	-0.949313	-1.82318	-0.0491014	7.08462	0.183422	0.307059	-2.91085	-0.461813	-0.386313	5.74412	-2.25707	-1.98429	1.8643	-1.59829	-0.446107	2.96581	-0.711089	-8.69978	-1.17978	-1.75398	5.8167	6.26902	4.86615	-3.84322	-1.68002	6.80284	-0.552645	-2.43229	-2.25738	11.2233	-1.28772	-0.734446	14.6325	2.60282
chr4p	0.243717	-0.347564	2.195	0.445634	2.35788	-0.424248	-1.41605	-0.0513267	-1.93157	1.51393	-3.09593	1.39839	2.19604	0.188962	-0.655235	0.577501	0.612001	0.989584	-1.61765	-3.31829	2.88055	0.291197	2.11213	2.46613	-6.8716	-0.667793	4.17378	-2.79958	1.17148	0.855935	1.9469	0.37802	0.533086	-0.331886	0.729871	1.49141	-1.1751	-2.23541	-1.15147	-2.1214	-3.70606	1.39915	-0.128703	-0.245176	1.66442	2.84788	1.06703	0.54605	2.52088
chr4q	-0.42816	6.37888	-0.0776945	1.37152	-0.115146	2.76767	-4.76495	1.36946	-0.708358	-2.13509	-3.01707	0.756243	-0.822457	-2.46276	1.07836	0.391079	0.544487	1.11389	-3.34038	-4.48231	1.5172	-10.2542	0.800153	0.122195	-3.23505	1.24635	0.788763	-1.27497	0.91391	0.43109	1.49891	0.767125	6.87987	-0.552161	0.478386	0.601447	1.44226	1.13628	5.10323	-10.0495	-4.57913	0.99542	0.649017	2.9597	-1.79617	1.46258	1.24883	-4.44959	-0.723527
chr5p	4.37211	-0.995628	0.473194	1.04341	-1.07006	-5.6633	10.223	1.28858	-0.341582	5.96148	6.72428	2.40725	2.8939	-0.488879	2.88068	1.77739	1.22136	2.08022	0.166101	3.81759	1.59203	6.33833	-0.345183	-0.288187	4.26067	2.21336	2.40119	0.518336	1.68573	1.87468	0.943133	0.424759	-3.83988	-0.527942	2.27931	9.27324	-1.91688	0.439576	-5.38323	5.83858	5.7129	1.4163	1.16105	0.396	0.931861	1.6217	3.31685	0.406562	7.72313
chr5q	-2.41346	-2.33102	-1.07872	-0.825576	-0.161972	-6.57609	-3.55464	-0.38997	-2.22253	-1.63088	3.18408	-0.427012	-1.64081	-4.38885	0.223702	0.752797	0.231655	-3.65839	-0.411544	-0.40375	0.284757	-10.5614	-1.36619	0.514783	1.73119	-1.94011	-1.05055	-0.322274	-3.40124	-1.32295	-0.427762	-0.0549716	-16.1296	-0.995261	0.568319	-4.65073	-6.41309	-5.61995	-11.7207	0.974522	-4.75769	-0.434622	-1.97342	-0.28586	0.407216	-0.3779	-0.434253	-1.36742	-5.86983
chr6p	-2.02575	-1.23731	-3.953	-1.4694	-0.581388	-4.84654	-3.76066	-1.98179	-1.94249	-5.03096	-7.16245	-0.76828	-1.31972	-1.90441	-1.52734	-0.987355	-1.64403	0.145876	0.229714	-2.82727	-0.482652	2.18173	-2.92559	-1.02201	-3.96165	-1.66654	-1.92259	-2.80623	-2.1642	-2.47932	-2.56583	-1.23892	0.674708	-0.551105	-1.56977	1.32245	-3.28007	-5.95445	-3.72929	-11.3136	-3.28265	-1.88939	-2.27122	-4.5479	-2.09425	-0.648261	-1.79857	2.03853	-1.82782
chr6q	-0.584278	-0.154662	-1.2714	3.37871	0.235149	-10.696	-5.26512	-0.106362	-6.05101	-8.804	-6.08217	2.71233	-3.0058	-8.22686	0.523415	-0.730345	1.51528	3.39519	-0.493391	-10.8955	-8.10613	5.11291	-0.453267	2.44463	-5.59947	2.05864	1.61116	-1.81932	-0.486892	-0.570753	-0.580737	1.5211	-4.14597	0.365422	1.88852	3.82523	-7.97249	-4.06159	-7.24074	-17.5248	3.43668	-0.231557	-1.33471	6.20016	-0.738604	0.249814	2.16031	2.04258	-6.9959
chr7p	-1.62196	-1.91315	-1.31387	-0.538541	-1.81457	-3.08739	-1.34463	1.39458	1.3646	-0.467006	2.20275	-0.578578	0.0240798	4.96522	0.213435	-1.0559	-2.28027	0.0479318	-1.84019	12.9252	-0.815131	13.3202	-0.00822695	-1.05487	-0.843274	1.07346	-0.843171	-0.315585	0.209152	-0.681997	-0.704253	0.988594	-3.75199	0.24077	-1.57146	1.15434	-1.19712	1.67212	4.69236	-3.78058	-1.42418	-0.270344	4.11843	-2.486	-4.13019	-0.578917	0.616503	-1.56622	2.7557
chr7q	3.80022	0.855871	-0.10054	-0.236098	-1.05225	1.33781	2.11122	2.25262	16.2011	0.937361	5.2219	-1.05467	-1.12241	11.0368	-1.16588	0.0754661	-0.295833	0.0974378	-1.52222	-0.764273	0.890953	25.4057	0.60868	-0.262369	-2.1533	3.10849	0.351533	2.45311	0.432029	1.11227	4.63929	-0.977172	1.92057	-0.970786	3.66368	0.0122873	-1.37995	4.54635	13.8789	5.21494	-0.798207	0.5063	7.93968	-0.286476	18.2632	0.438154	0.556273	0.299251	4.98298
chr8p	-3.53365	-4.36108	1.98391	1.65834	1.12656	-15.2497	0.208591	-0.243148	-2.22681	-0.332695	-8.83663	2.35008	-9.04282	3.43617	2.20447	0.720164	0.101023	-0.531181	-8.91564	-12.2962	1.55339	4.02716	0.763398	0.980992	-4.34972	2.08282	3.10853	1.50341	-1.86544	4.3875	-2.01542	1.46047	-7.10936	2.2097	-3.60492	1.01081	-7.97072	-9.33389	0.772651	-3.07814	-5.30537	3.06757	-8.54887	4.17831	-14.7386	0.516941	-0.0560075	-6.70396	-10.0492
chr8q	14.5702	15.92	1.16957	0.818891	0.956893	60.8288	39.5101	1.22013	30.4931	10.5198	47.273	-0.779691	15.954	16.6621	-1.27551	0.804131	-0.257696	6.12748	16.3416	20.6709	2.5118	36.7952	4.5669	-0.217666	15.0404	0.980099	-0.181427	3.73231	14.5682	3.4761	0.787307	-0.182364	30.2547	5.26831	11.5659	18.3946	23.5991	9.10187	65.9796	38.3988	12.5796	0.175708	15.0155	25.7675	0.237943	1.14355	0.810878	5.73295	33.1034
chr9p	0.460799	-1.73471	3.11367	1.19987	2.11452	0.411958	3.03873	1.98175	-2.21469	-2.01037	-3.89766	2.67801	2.75687	1.03309	0.652794	1.63013	1.15346	-3.171	0.60435	-4.2193	1.14048	2.00795	1.7311	0.181309	6.54497	3.69243	0.204335	1.96875	2.55464	-0.075481	-5.07821	1.06495	2.23046	-0.0866471	0.578434	1.81536	1.23736	-3.45923	-6.81758	-4.37671	-5.71881	-0.699318	6.80274	-1.02237	1.32716	2.00169	2.30569	5.9057	2.15967
chr9q	2.27136	-1.32339	1.03512	-0.953044	0.81539	1.35278	2.1995	0.585086	-1.27769	4.25635	-4.2005	-0.757452	4.44246	2.33219	0.590563	2.27132	2.30864	-2.42235	0.477596	-2.22729	1.188	1.03331	-0.402733	0.442279	-0.507676	0.340471	-2.17502	1.73183	1.49178	-1.22183	1.74132	0.052256	11.4991	1.17962	-1.68457	1.77895	-0.859237	2.68992	-3.18502	-3.50593	-1.81578	1.00213	6.44902	2.04695	11.4166	0.0927302	0.168749	2.23508	-1.41521
chrXp	1.65704	12.2719	0.311124	-0.23494	0.409228	9.80544	7.41938	0.807177	7.9249	3.67743	0.834533	-0.236043	4.02431	6.01752	-1.29626	0.128582	-0.282937	1.13743	6.90053	-0.432407	0.825017	1.22603	1.55522	-0.342581	12.3915	-0.993589	-0.567788	4.53549	-0.724674	-0.128974	11.1885	-2.03921	3.00214	-0.467074	1.07684	-0.533892	-0.807913	2.35426	-8.50292	8.01507	-0.607945	0.0581072	-1.13995	-0.744471	-1.28099	-0.751749	-2.52965	1.67588	-2.03716
chrXq	3.0277	2.36757	-1.73659	1.38339	-1.44391	9.7736	5.82975	0.159258	8.67606	10.4469	7.57864	-1.24697	6.01649	5.52796	-0.575129	-0.00181072	-0.815261	7.44238	8.18976	18.6098	-0.926988	2.83724	1.18329	-1.21988	19.512	-0.726221	-0.309992	4.98036	0.0542203	2.12498	11.2635	-1.09255	31.9081	-0.531088	-0.250648	12.8261	1.24835	4.73809	20.4088	7.38915	33.8187	0.0570364	-0.383911	0.361547	-1.17901	-0.417637	-0.721314	6.1236	2.82035
chrYp	-4.63106	-2.27899	-4.31008	-2.71823	-0.611394	-0.467677	4.02206	-0.857909	-1.00595	-2.46982	-5.2156	-0.784021	-0.92183	-3.23717	-0.944525	-1.56671	-2.69475	-1.74862	-2.65834	4.99837	-2.73379	-2.12077	-3.98057	-1.21014	-3.87297	-9.08292	0.107442	-0.565654	-1.39462	-1.69735	-1.23973	0.0123065	-9.28009	-0.93073	-1.94058	-3.6461	-1.59885	3.34193	-10.004	3.14663	-4.3583	-1.40859	-0.966609	-2.89382	-0.262806	-1.19224	-1.55776	-4.13905	-2.10342
chrYq	-2.28012	0.214371	-1.86045	1.32128	1.88676	0.819326	2.25593	0.183345	0.055113	0.670972	-1.72791	1.08321	0.344997	-1.39044	1.38389	0.810041	0.136413	0.236184	-0.0188045	4.85351	0.385274	-0.557671	-1.95066	-0.0637708	-0.786263	-6.50282	1.01765	0.753948	1.2061	0.237691	1.18083	0.651548	-5.78464	1.11051	0.313004	-0.205782	0.564951	2.77667	-6.51695	4.87987	-2.06874	-0.0956769	-0.280164	0.0987939	0.403767	0.989733	-0.230741	-1.08665	1.43718
[truncated: 82 more columns]

## Sheet: mFAST-SeqS (T2)
Chromosomal arm	L-6781	L-6782	L-6783	L-6784	L-6785	L-6786	L-6787	L-6788	L-6789	L-6790	L-6791	L-6792	L-6793	L-6795	L-6796	L-6797	L-6798	L-6799	L-6800
chr1p	0.898283	1.55643	-0.919852	1.93585	-4.05285	-7.35729	-4.98646	1.50667	-4.94137	-8.52187	0.371489	-1.00484	-5.90529	-0.686408	-3.82942	-11.3839	0.4056	0.50063	-0.0117294
chr1q	2.82401	-1.41144	-2.34709	0.226601	4.70163	-1.20646	-0.830367	0.204879	-5.31928	0.843341	0.624982	0.664581	-0.473213	-2.33432	-4.25583	2.23101	5.39344	4.87277	2.08515
chr10p	-6.88615	0.34012	-0.610427	-0.460903	12.8628	-2.91694	-0.671752	1.6052	-4.09183	-2.36486	0.234545	1.47964	-4.41662	-0.817653	-13.0895	-6.55961	1.18409	-0.0981803	-1.5627
chr10q	-18.1989	-0.748531	-2.48405	-2.66473	-2.43646	-4.72697	-4.7525	-0.478932	7.64029	-4.55515	0.283818	-1.42514	-8.70614	-0.798126	-0.565945	9.98457	-0.264744	-1.09314	-0.338737
chr11p	1.92299	1.29074	1.24315	1.49324	9.94751	3.60952	-3.00128	1.59194	-7.57858	0.476857	1.37007	1.78724	-5.30931	0.97576	-3.19024	-0.846682	-0.0356807	0.258021	0.209609
chr11q	1.90453	2.32474	4.12692	3.39737	6.4561	2.51562	-0.683068	2.99816	3.47713	-0.422615	1.55414	2.15705	-0.495349	2.28081	0.168508	0.0184324	1.79409	1.86743	2.01492
chr12p	-4.06023	-1.5729	-1.31545	-1.42571	-6.56771	0.115447	0.342907	-1.4274	1.15614	-4.22183	-0.975692	-0.782278	-1.22163	-1.41559	-3.3072	-5.46851	-1.3004	-1.033	0.30076
chr12q	1.59436	1.43319	-0.329891	-0.217625	4.27736	-0.518921	-1.26699	-1.3957	-0.225342	-0.0480901	0.217016	2.01097	0.151664	0.592853	-4.36489	10.1061	0.788011	2.26671	-0.371107
chr13p	NA	NA	NA	NA	NA	NA	NA	NA	NA	NA	NA	NA	NA	NA	NA	NA	NA	NA	NA
chr13q	-8.80946	-1.03142	-1.81112	0.987825	-25.5894	2.82239	-0.263697	0.115921	-11.4696	-14.5364	-0.883915	-0.851686	-10.0522	-1.76636	-1.74281	-12.2274	-1.42264	-0.420234	-1.42738
chr14p	NA	NA	NA	NA	NA	NA	NA	NA	NA	NA	NA	NA	NA	NA	NA	NA	NA	NA	NA
chr14q	7.1394	0.343862	-0.392841	-2.24188	-7.86697	3.51861	3.87816	-0.73261	-4.87268	-10.3824	0.391742	1.01022	-9.01013	0.740098	-3.62246	0.31392	1.91646	1.18114	0.350086
chr15p	NA	NA	NA	NA	NA	NA	NA	NA	NA	NA	NA	NA	NA	NA	NA	NA	NA	NA	NA
chr15q	-14.5979	2.09332	-0.193416	-0.85784	-1.15532	-3.45273	-0.343476	-0.302979	-1.41751	-0.136132	-0.184673	1.3355	-3.99069	0.106964	-2.69716	-5.26941	-0.14426	0.736219	-1.15414
chr16p	0.0303198	-1.01404	-0.722059	0.0195139	-1.49325	1.34443	1.19909	-0.545364	-0.0449849	4.95843	-0.218378	-1.08753	0.813821	-0.825695	-0.128727	-3.06172	-0.782019	-0.460568	-0.0742736
chr16q	-0.539967	-0.54201	-2.16474	-2.16654	-7.67165	-5.05766	-9.42544	-0.478324	-2.70509	-6.49001	-0.794024	0.487442	-5.11278	-1.68452	-0.382235	-6.44186	-0.605539	-1.63488	-0.302185
chr17p	-4.92183	-0.904238	-0.38862	-0.864492	-2.12629	-1.97006	0.040717	-1.20819	-2.07275	-2.88374	0.593671	0.342799	-1.31514	-0.896387	-6.0355	1.59842	-0.599826	-0.514458	-0.47205
chr17q	-6.43659	-0.597016	-1.52231	-1.2392	-3.61842	-1.99107	-1.55627	-1.04852	-0.473398	-1.81494	-0.590394	-0.939495	0.117429	-1.80815	-2.63089	0.061896	-1.01771	-0.861902	-0.388111
chr18p	2.57461	0.951382	-0.085721	0.711727	3.81938	2.07197	0.639428	0.683195	-4.77108	1.38605	1.13496	-0.547288	-1.51276	1.95534	0.41598	6.54588	1.35483	-0.342448	-0.320122
chr18q	-8.08931	-0.0597942	-0.507476	-0.745382	4.18225	-0.833823	0.134247	-0.59533	-5.82971	-3.48949	-0.833849	-0.54797	-5.34963	-0.353516	-12.9526	-3.20999	-0.561921	-1.35012	-1.35897
chr19p	-0.917773	0.471192	-1.2058	-0.421753	-2.54142	-0.106966	0.365836	-0.160295	-1.52882	-0.173016	0.0463335	0.405251	-1.37376	-0.0579272	-1.17532	1.49015	0.212784	0.604284	0.127891
chr19q	-1.79036	-0.187439	-1.56744	-0.784534	-2.66806	-0.239457	-1.31555	-0.54758	0.509616	-1.16053	0.717351	0.29715	-2.27911	0.0815956	-0.781616	-1.07514	-0.413002	0.378669	-0.41807
chr2p	-3.1577	-1.25162	-1.36594	-0.689976	-9.4804	-6.66463	0.0880562	-2.10565	0.864673	0.0946354	-2.64657	-1.39319	1.20058	-0.679746	-5.6934	-1.44923	-0.408133	-1.3448	-2.02478
chr2q	-9.07096	-2.51677	-0.898973	-1.20762	-18.1684	-5.87977	-6.88079	-0.958953	0.934532	-4.96156	-0.790808	-1.43926	-5.0932	0.909679	-6.11371	7.20865	-1.17735	-1.36198	-0.85814
chr20p	-0.876521	-1.16292	-1.47011	-2.65473	-7.31869	-4.84504	-2.78573	-1.12761	-3.24641	-0.949797	-2.32965	-1.26026	-4.91767	-0.79911	-2.87332	-2.87163	-1.67259	-1.3432	-1.76484
chr20q	1.70912	1.462	1.51113	0.551342	5.66651	-0.964681	-0.135795	2.14568	-1.42793	-5.27276	0.614106	1.19547	-1.35396	-0.580715	-1.40863	6.94279	2.12452	0.92494	1.39418
chr21p	-0.777932	-1.65475	-2.04722	0.789337	-0.358247	-0.32649	-0.591703	-0.55099	-0.0131565	-0.666533	0.324728	0.437188	1.07328	-1.55158	-2.0902	-2.844	0.162329	0.0620332	-0.91062
chr21q	1.23234	-1.62698	-3.1341	-2.11639	0.464622	-5.01641	-3.18375	-2.20175	0.792821	-1.89604	-1.02089	-1.51194	-5.17451	-1.31755	-3.24612	-5.03837	-1.26456	-0.592394	-1.44843
chr22p	NA	NA	NA	NA	NA	NA	NA	NA	NA	NA	NA	NA	NA	NA	NA	NA	NA	NA	NA
chr22q	-5.15658	0.773207	-0.0618363	-0.884702	-1.48856	-4.17965	-1.26486	-0.0182911	-3.60677	-0.327728	-0.58132	-1.73354	-1.81526	0.431817	-8.45504	-4.6952	-0.0726121	0.664229	-0.634491
chr3p	5.29789	-0.323049	-0.94971	0.193361	5.20014	1.72716	-1.03361	-0.163133	0.431242	11.8379	-0.676034	-1.05403	-3.09171	0.99424	17.3398	-2.85302	-1.19357	-0.565684	0.449414
chr3q	5.72965	-1.50946	-1.1793	0.154219	4.71737	-5.10363	-2.94661	-0.744181	2.13603	-0.989388	-0.190285	0.0567328	-0.217852	-0.473757	44.8698	11.6731	0.415979	-0.190009	-0.838101
chr4p	-4.40292	0.0349057	0.0527597	-0.278475	-6.71706	1.56909	-0.701017	0.681306	-2.89853	-7.13438	-0.442361	-0.678722	4.17159	0.747789	-4.83325	-7.46259	-0.566426	-0.486828	-1.17058
chr4q	-3.16983	-0.308134	-0.838352	0.695881	-8.01345	5.06554	2.58211	-0.1633	-3.27039	-11.0415	1.47336	-0.486391	0.58643	0.702993	-12.1406	-5.84692	-0.362179	-0.352482	2.94344
chr5p	7.53848	0.614582	2.20732	2.1509	9.35743	-2.80245	-1.35435	1.0949	4.42291	14.7332	1.13392	1.10897	11.8811	0.912188	-1.2953	7.64943	1.68396	-0.394584	0.530071
chr5q	4.01997	-0.146966	-0.669104	0.686964	-3.13823	-8.93337	0.119276	-0.142158	-1.20228	-8.8141	0.344811	1.36465	-6.81936	0.169567	-7.59442	-4.10886	-0.110037	0.0813822	-0.341481
chr6p	-7.93493	-1.43122	-0.466556	-0.509994	-4.56024	0.927219	-4.41016	-0.696302	-3.33966	-1.78386	-0.485898	-1.08527	-1.7026	0.723597	-0.861173	-4.94575	-0.61228	-1.58788	0.315545
chr6q	-11.1905	0.942606	-0.449055	1.92312	-17.3376	-2.55504	4.77447	1.33343	-6.17955	17.2249	-0.218198	1.48366	-7.21499	1.55321	-2.60981	-15.6566	-1.96344	-2.29164	-0.46491
chr7p	1.69519	-0.616733	2.89878	-1.25855	15.8233	-1.99859	-0.962536	0.0251212	-0.798995	5.42786	-0.329314	-0.979828	-2.85977	-2.17537	8.56513	-1.55851	-0.242831	-0.288107	-0.876121
chr7q	5.41093	-0.0371673	4.23679	-1.47575	-6.09465	4.33969	2.73559	0.304942	1.60289	11.131	1.32112	-0.0664724	-5.49411	0.820715	22.2476	-9.71182	2.61113	1.93905	0.319747
chr8p	-8.23977	-1.54097	2.08652	-1.68607	-13.6595	-4.02459	2.11342	-0.846639	-12.0503	-12.4589	0.188411	-2.16029	-8.87337	-3.05827	-18.6533	-10.2468	-2.20591	-0.618847	-3.52998
chr8q	47.659	2.05177	4.27874	3.38053	26.3218	17.1371	22.2263	2.449	47.8681	11.4098	0.790534	-0.141703	55.2822	0.0451687	22.2932	39.549	4.62428	4.6932	2.88504
chr9p	-3.35754	3.20391	0.882013	0.788381	-1.67137	1.64958	-0.987435	2.1891	-4.1407	11.3868	-0.208515	-0.475071	6.9981	1.36719	-9.19648	-3.72127	-1.63243	-0.933291	-0.946659
chr9q	-2.51249	3.19304	2.66971	-0.672656	-5.01168	7.56706	2.59744	0.748633	-3.61608	11.3523	-1.0622	0.997356	1.84613	2.69113	-4.15445	-0.0990973	-0.221664	0.244287	1.60989
chrXp	4.23706	0.194897	1.83939	2.04104	2.40526	1.78538	1.46377	0.232109	8.08223	6.59434	1.66766	0.994914	15.6473	1.68151	0.289863	27.6817	-0.372379	0.592618	1.52754
chrXq	8.6921	-0.891763	1.5642	1.60015	32.4372	14.9021	1.86439	0.81958	3.79693	13.7028	-0.633148	0.541849	8.10415	-0.0927127	-0.0659882	10.9648	-0.202553	0.307698	1.48043
chrYp	-4.43032	0.658084	-3.74199	-3.71219	9.57142	-4.3251	-0.898931	-4.54052	-1.02422	0.135764	-0.337554	-1.50831	1.48169	0.128375	0.168485	-9.42509	-6.35471	-5.67316	-2.9025
chrYq	-2.60322	0.963982	-1.31266	-2.95008	7.26675	-2.59303	0.159723	-2.52135	-0.198762	-1.82232	-0.0287115	0.189086	-0.692934	0.927945	0.311014	-6.61652	-3.74036	-3.36895	-1.83744

## Sheet: Overview (CABARESC)
					mFAST-SeqS
Patient Number	Subject Number	CTC Count	AR-V7 (Detailed)	AR-V7	L-code	Pool number	Total mapped Fast-Seq reads	Genome-Wide Z Score	Genome-wide status
1	22	0	No result, no epithelial signal detected in AR-V7 RNA profile	Und.	L9075_merged	68&77	313577	0.345408	Genome-wide Z-score <5
2	26	94	AR-V7 negative	Neg.	L9076_merged	68&77	163349	9.80882	Genome-wide Z-score ≥5
6	29	0	No result, no epithelial signal detected in AR-V7 RNA profile	Und.	L9077_merged	68&77	204180	-0.011414	Genome-wide Z-score <5
8	33	3	AR-V7 negative	Neg.	L9078_merged	68&77	172550	1.41318	Genome-wide Z-score <5
11	39	61	AR-V7 negative	Neg.	L9079_merged	68&77	140434	61.3134	Genome-wide Z-score ≥5
17	51	30	AR-V7 negative	Neg.	L9080_merged	68&77	147556	12.0208	Genome-wide Z-score ≥5
19	57	7	AR-V7 positive	Pos.	L9081_merged	68&77	174945	1.63917	Genome-wide Z-score <5
20	60	0	No result, no epithelial signal detected in AR-V7 RNA profile	Und.	L9082_merged	68&77	186287	0.441911	Genome-wide Z-score <5
23	63	2	No result, no epithelial signal detected in AR-V7 RNA profile	Und.	L9083_merged	68&77	136917	1.10561	Genome-wide Z-score <5
25	69	3	AR-V7 negative	Neg.	L9084_merged	68&77	113410	2.58131	Genome-wide Z-score <5
28	72	3	AR-V7 negative	Neg.	L9088_merged	68&77	155619	15.7468	Genome-wide Z-score ≥5
29	73	1	No result, no epithelial signal detected in AR-V7 RNA profile	Und.	L9085_merged	68&77	119962	1.16064	Genome-wide Z-score <5
32	76	5	No result, poor quality RNA sample	Und.	L9086_merged	68&77	158244	1.38399	Genome-wide Z-score <5
33	80	26	AR-V7 positive	Pos.	L9087_merged	68&77	286416	18.2404	Genome-wide Z-score ≥5
35	79	1	No result, no epithelial signal detected in AR-V7 RNA profile	Und.	L9089_merged	68&77	146856	1.43546	Genome-wide Z-score <5
41	92	2	No result, no epithelial signal detected in AR-V7 RNA profile	Und.	L9091_merged	68&77	133133	0.00747031	Genome-wide Z-score <5
42	91	3	No result, no epithelial signal detected in AR-V7 RNA profile	Und.	L9090_merged	68&77	181673	0.182633	Genome-wide Z-score <5
43	94	4	AR-V7 negative	Neg.	L9092_merged	68&77	131879	19.0354	Genome-wide Z-score ≥5
44	98	12	No result, no epithelial signal detected in AR-V7 RNA profile	Und.	L9093_merged	68&77	128176	21.0931	Genome-wide Z-score ≥5
45	99	3	No result, no epithelial signal detected in AR-V7 RNA profile	Und.	L9094_merged	68&77	120211	10.4001	Genome-wide Z-score ≥5
46	100	0	AR-V7 positive	Pos.	L9095_merged	68&77	152601	1.01605	Genome-wide Z-score <5
47	101	4	AR-V7 negative	Neg.	L9096_merged	68&77	141215	3.77034	Genome-wide Z-score <5
48	104	100	AR-V7 positive	Pos.	L9097_merged	68&77	166673	4.30057	Genome-wide Z-score <5
51	108	12	AR-V7 negative	Neg.	L9098_merged	68&77	172591	16.8924	Genome-wide Z-score ≥5
53	111	147	AR-V7 positive	Pos.	L9099_merged	69&78	171384	24.1866	Genome-wide Z-score ≥5
56	117	107	AR-V7 negative	Neg.	L9100_merged	69&78	169113	124.217	Genome-wide Z-score ≥5
57	119	0	No result, no epithelial signal detected in AR-V7 RNA profile	Und.	L9101_merged	69&78	112421	0.21103	Genome-wide Z-score <5
58	123	288	AR-V7 negative	Neg.	L9102_merged	69&78	155196	56.3487	Genome-wide Z-score ≥5
68	140	0	No result, no epithelial signal detected in AR-V7 RNA profile	Und.	L9103_merged	69&78	196059	0.449422	Genome-wide Z-score <5
70	142	0	No result, no epithelial signal detected in AR-V7 RNA profile	Und.	L9104_merged	69&78	138459	0.703095	Genome-wide Z-score <5
71	143	154	AR-V7 negative	Neg.	L9105_merged	69&78	159531	30.5768	Genome-wide Z-score ≥5
72	147	152	AR-V7 positive	Pos.	L9106_merged	69&78	153802	7.23641	Genome-wide Z-score ≥5
73	150	43	AR-V7 positive	Pos.	L9107_merged	69&78	112724	12.9582	Genome-wide Z-score ≥5
77	156	567	AR-V7 positive	Pos.	L9108_merged	69&78	132949	86.4925	Genome-wide Z-score ≥5
81	167	508	AR-V7 positive	Pos.	L9109_merged	69&78	173914	84.7043	Genome-wide Z-score ≥5
82	169	9	No result, poor quality RNA sample	Und.	L9110_merged	69&78	160826	29.9838	Genome-wide Z-score ≥5
83	173	1	AR-V7 positive	Pos.	L9111_merged	69&78	161852	0.394149	Genome-wide Z-score <5
85	177	52	AR-V7 positive	Pos.	L9112_merged	69&78	133061	1.06347	Genome-wide Z-score <5
88	183	7	AR-V7 negative	Neg.	L9114_merged	69&78	176120	0.112842	Genome-wide Z-score <5
92	186	76	AR-V7 positive	Pos.	L9116_merged	69&78	178170	7.62191	Genome-wide Z-score ≥5
98	196	735	AR-V7 positive	Pos.	L9117_merged	69&78	204379	122.79	Genome-wide Z-score ≥5
101	201	0	No result, poor quality RNA sample	Und.	L9118_merged	69&78	149278	1.18734	Genome-wide Z-score <5
104	210	0	No result, no epithelial signal detected in AR-V7 RNA profile	Und.	L9119_merged	69&78	156130	0.971665	Genome-wide Z-score <5
105	211	8	AR-V7 negative	Neg.	L9120_merged	69&78	180848	2.79039	Genome-wide Z-score <5
106	215	12	No result, poor quality RNA sample	Und.	L9121_merged	69&78	192971	1.01786	Genome-wide Z-score <5
109	222	230	AR-V7 negative	Neg.	L9122_merged	69&78	149118	311.813	Genome-wide Z-score ≥5
110	224	5	No result, poor quality RNA sample	Und.	L9123_merged	69&78	235178	21.6386	Genome-wide Z-score ≥5
113	232	110	AR-V7 positive	Pos.	L9124_merged	69&78	171506	47.5594	Genome-wide Z-score ≥5
114	234	11	No result, no epithelial signal detected in AR-V7 RNA profile	Und.	L9125	72	95038	9.17584	Genome-wide Z-score ≥5
116	236	59	AR-V7 negative	Neg.	L9126	72	87945	27.9806	Genome-wide Z-score ≥5

## Sheet: Clinical (CABARESC)
Subject Number	Date: Registration	Age at registration	WHO/ECOG PS at registration	Type of castration	Number of prior chemotherapy regimes	Number prior chemo dichotomous	Date: Stop date prior chemo	Date: Date of administration	Months between last chemo and start caba	hbm at baseline	PSA at baseline	WBC at baseline	ANC at baseline	dNLR at baseline	albumin at baseline	alkphos at baseline	ldh at baseline	Date: Off study	Number of cabazitaxel cycles adm.	Date: Last contact (FU)	Survival	Survival time in months
40	2012-10-16	66		LHRH	1	1 prior regimen	2012-01-25	2012-10-24	8.9692	6.4	26.9	7.1	5.41	3.20118	26	81	268	2013-05-21	9	2013-12-31	1	14.4887
97	2013-06-25	67		LHRH	1	1 prior regimen	2013-05-22	2013-07-05	1.44559	7.1	190	10.5	8.74	4.96591	28	543	974	2013-09-02	3	2014-01-21	1	6.89938
2	2011-12-08	64	0	LHRH	1	1 prior regimen	2011-05-30	2011-12-15	6.53799	7.3	219	8.1	4.9	1.53125		95	171	2012-04-05	6	2012-04-05	1	3.90965
7	2012-01-20	64	0	LHRH	1	1 prior regimen	2011-12-06	2012-02-14	2.29979	7.1	64	13.8	11.4	4.75	38	176	233	2012-04-17	3	2012-09-26	1	8.21355
11	2012-03-09	53	0	LHRH	1	1 prior regimen	2011-08-02	2012-03-26	7.78645	5.5	91	7	2.5	0.555556	41	169	662	2012-11-26	10	2013-10-23	1	19.4825
16	2012-04-04	72	0	SURGIC	1	1 prior regimen	2009-09-02	2012-04-17	31.4743	5.7	357	7.1	5.5	3.4375	37	101	124	2012-08-01	5	2013-01-04	1	9.03491
26	2012-07-03	62	0	SURGIC	1	1 prior regimen	2011-08-25	2012-07-13	10.6119	8.3	81	6.7	3.9	1.39286	44	178	170	2013-01-18	10	2015-03-15	1	32.3614
27	2012-07-10	64	0	LHRH	1	1 prior regimen	2011-07-20	2012-07-16	11.8932	9.3	45.4	7.4	5.6	3.11111	46	53	144	2012-08-27	2	2013-08-07	1	12.9117
29	2012-08-13	67	0	LHRH	1	1 prior regimen	2012-04-18	2012-08-22	4.13963	7.9	113	7.3	4.9	2.04167	43	105	160	2013-02-27	9	2015-08-03	1	35.6468
30	2012-08-15	72	0	SURGIC	1	1 prior regimen	2011-09-23	2012-08-21	10.9405	8	120	6.6	5.2	3.71429	42	80	174	2013-01-02	6	2015-08-08	1	35.7454
31	2012-08-16	69	0	LHRH	1	1 prior regimen	2012-04-05	2012-08-23	4.59959	8.5	1075	8.2	7.39	9.12346	34	108	209	2013-03-27	10	2015-11-07	1	38.7023
34	2012-09-18	63	0	LHRH	1	1 prior regimen	2011-12-02	2012-10-23	10.7105	8.1	221	14	9.8	2.33333	43	124	302	2012-12-28	3	2013-04-26	1	7.22793
41	2012-10-22	66	0	LHRH	1	1 prior regimen	2012-05-18	2012-10-26	5.28953	6.8	12.5	8.3	6.6	3.88235	30	77	216	2013-03-06	5	2013-11-22	1	13.0103
48	2012-11-13	60	0	LHRH	1	1 prior regimen	2012-02-29	2012-11-23	8.80493	8.2	30	7	4.4	1.69231	36	69	305	2013-06-07	9	2014-12-20	1	25.1992
52	2012-12-03	65	0	LHRH	1	1 prior regimen	2012-08-27	2012-12-10	3.44969	7	186	3.8	8.3	-1.84444	40	92	316	2013-07-15	10	2016-05-25	1	41.692
63	2013-01-28	67	0	LHRH	1	1 prior regimen	2012-08-01	2013-02-06	6.20945	7.8	22	9.4	7.4	3.7	43	128	228	2013-05-14	4	2014-09-04	1	19.1869
67	2013-02-05	75	0	LHRH	1	1 prior regimen	2013-01-02	2013-02-12	1.34702	8.1	321	8.5	6.9	4.3125	34	385	1456	2013-05-28	6	2013-09-08	1	7.06365
70	2013-02-12	76	0	SURGIC	1	1 prior regimen	2011-09-13	2013-02-19	17.2485	8.3	392	9.2	8	6.66667	35	218	531	2013-08-13	8	2014-12-06	1	21.7495
71	2013-02-14	59	0	LHRH	1	1 prior regimen	2012-11-19	2013-02-28	3.31828	9	68.6	15.8	11.6	2.7619	47	130	365	2011-08-21	8	2014-06-14	1	15.9343
73	2013-02-18	68	0	LHRH	1	1 prior regimen	2012-10-05	2013-02-22	4.59959	8.4	210	4.8	2.6	1.18182	40	73	196	2013-06-27	6	2014-02-03	1	11.499
74	2013-02-18	79	0	LHRH	2	2 or more regimens	2012-04-05	2013-02-28	10.809	7.2	612	7.8	9.99	-4.56164	27.3	235	212	2013-04-05	1	2013-05-22	1	3.05544
76	2013-02-22	56	0	LHRH	1	1 prior regimen	2012-12-27	2013-03-05	2.23409	7.7	503	9.7	6.88	2.43972	39	125	308	2013-09-23	9	2014-04-18	1	13.7988
80	2013-03-12	63	0	LHRH	2	2 or more regimens	2012-04-11	2013-03-19	11.2361	8.1	862	8.6	6.8	3.77778	34	131	396	2013-08-13	7	2014-04-12	1	13.0103
81	2013-03-19	64	0	LHRH	1	1 prior regimen	2011-11-07	2013-03-29	16.6899	8.8	73.9	4.7				102	183	2013-07-01	5	2013-12-22	1	9.13347
82	2013-03-20	72	0	LHRH	1	1 prior regimen	2013-01-03	2013-03-25	2.66119	8.4	259	11.4	9.5	5	35	106	412	2013-10-29	10	2015-01-08	1	21.6509
85	2013-04-08	73	0	SURGIC	1	1 prior regimen	2013-03-13	2013-04-22	1.31417	5.9	233	8.4	6.9	4.6	36	49	538	2013-05-29	1	2013-06-19	1	2.3655
90	2013-05-17	63	0	SURGIC	1	1 prior regimen	2013-03-05	2013-05-28	2.75975	7.3	85	7	5.6	4	30	361	392	2013-08-20	4	2014-06-04	1	12.5832
92	2013-05-27	82	0	LHRH	1	1 prior regimen	2011-08-10	2013-06-04	21.8152	8.3	494	10.1	8.9	7.41666	32	145	454	2013-11-19	8	2014-12-16	1	18.6612
94	2013-05-31	73	0	LHRH	1	1 prior regimen	2013-04-24	2013-06-14	1.67556	7	14.4	6.3	4.9	3.5	38	124	445	2014-01-24	10	2015-01-04	1	19.154
100	2013-07-03	64	0	LHRH	1	1 prior regimen	2012-09-20	2013-07-11	9.65914	6.8	1041	10.9	9.4	6.26667	40.8	157	221	2014-01-30	10	2016-01-18	1	30.5216
107	2013-08-29	63	0	LHRH	4	2 or more regimens	2013-06-18	2013-09-10	2.75975	6.5	745	11	9.4	5.875	40.6	139	169	2013-09-20	1	2013-09-20	1	0.722793
108	2013-09-05	71	0	LHRH	1	1 prior regimen	2013-08-05	2013-09-12	1.24846	7.2	155	6.1	5	4.54545	38.3	142	875	2014-04-25	10	2014-05-01	1	7.8193
112	2013-09-27	68	0	SURGIC	2	2 or more regimens	2012-01-11	2013-10-04	20.7639	7.2	193.8	4.2	3	2.5	36	616	300	2014-05-19	10	2015-04-10	1	18.3984
113	2013-10-14	59	0	LHRH	1	1 prior regimen	2013-05-02	2013-11-07	6.20945	7.6	129	10.3	6.56	1.75401	40	70	218	2014-04-03	8	2015-04-28	1	18.4312
116	2013-10-29	56	0	LHRH	1	1 prior regimen	2013-10-01	2013-11-05	1.1499	8.1	79	9.5	6.9	2.65385	34	207	544	2014-01-14	3	2014-04-19	1	5.65092
117	2013-11-01	66	0	LHRH	1	1 prior regimen	2013-09-04	2013-11-06	2.06982	7.1	175	10.8	9.4	6.71428	29	368	869	2013-12-30	3	2014-01-28	1	2.89117
119	2013-11-05	65	0	LHRH	1	1 prior regimen	2013-06-25	2013-11-12	4.59959	7.7	29	17.6	14	3.88889	29	135	278	2014-03-10	5	2015-02-28	1	15.77
125	2013-11-19	69	0	LHRH	1	1 prior regimen	2013-03-20	2013-12-02	8.44353	8.9	191	11.5	9.1	3.79167	33	124	368	2014-05-13	8	2015-08-13	1	20.7639
128	2013-11-26	73	0	LHRH	1	1 prior regimen	2013-09-25	2013-12-04	2.29979	8.7	69.4	7.9			39	73		2014-08-21	10	2015-04-19	1	16.7228
132	2014-01-07	76	0	LHRH	1	1 prior regimen	2013-05-06	2014-01-17	8.41068	7.3	107	10.5	5.1	0.944444	34	169	647	2014-07-07	8	2015-12-15	1	23.2279
137	2014-01-31	69	0	LHRH	1	1 prior regimen	2013-12-01	2014-02-04	2.13552	6.8	11	12	7.5	1.66667	31	79	264	2014-04-24	4	2015-01-27	1	11.8604
138	2014-02-03	70	0	LHRH	1	1 prior regimen	2013-09-09	2014-02-10	5.05955	7.8	16	9.1	5.6	1.6		317	228	2014-04-17	3	2014-08-21	1	6.53799
142	2014-02-26	82	0	LHRH	1	1 prior regimen	2013-08-19	2014-03-03	6.43942	7.8	9.1	7.8			40	68	223	2014-11-05	8	2015-01-13	1	10.5462
145	2014-03-17	66	0	LHRH	2	2 or more regimens	2013-01-25	2014-03-20	13.7659	8.3	348	6	4.32	2.57143	39	130	151	2014-09-25	10	2016-03-29	1	24.4107
146	2014-03-20	71	0	LHRH	1	1 prior regimen	2012-10-18	2014-03-27	17.2485	8	317	8.6	6.69	3.50262	37	70	216	2014-09-10	8	2015-02-02	1	10.4805
148	2014-04-07	71	0	LHRH	2	2 or more regimens	2013-02-08	2014-04-15	14.1602	6	1649	5.6	4.58	4.4902	37	188	237	2015-11-05	10	2015-11-05	1	18.9569
149	2014-04-14	66	0	LHRH	1	1 prior regimen	2013-11-19	2014-04-24	5.12526	9.5	276.8	7.7	6.12	3.87342	49	61	219	2014-11-19	10	2015-06-15	1	14.0287
150	2014-04-14	67	0	LHRH	1	1 prior regimen	2013-10-09	2014-04-18	6.27515	7.9	349	9.6	6.9	2.55556	40	185	275	2014-11-14	10	2015-12-05	1	19.7125
151	2014-04-16	64	0	LHRH	1	1 prior regimen	2009-08-12	2014-04-23	56.345	7.5	262	5.3	2.9	1.20833	45	148	214	2014-10-21	8	2015-08-14	1	15.9343
153	2014-05-14	80	0	LHRH	1	1 prior regimen	2013-04-24	2014-05-20	12.846	7.9	4.5	9.1	7.2	3.78947	36	54	281	2014-12-16	10	2016-04-20	1	23.2279
155	2014-05-21	74	0	LHRH	1	1 prior regimen	2014-01-28	2014-05-26	3.8768	5.6	707	6.4	4.4	2.2	31	100	378	2014-08-18	4	2015-04-02	1	10.3819
158	2014-05-28	67	0	LHRH	1	1 prior regimen	2013-03-27	2014-06-03	14.2259	8.1	5.8	8.9	6.8	3.2381	43	136	293	2015-01-12	10	2016-03-09	1	21.3881
160	2014-06-11	57	0	LHRH	1	1 prior regimen	2013-11-13	2014-07-02	7.58932	8.1	56	6.9	3.1	0.815789	46	116	151	2015-01-28	10	2015-10-13	1	16.0657
165	2014-07-01	60	0	LHRH	1	1 prior regimen	2014-01-02	2014-07-08	6.14374	8	27.1	10	6.86	2.18471	39	144	340	2014-10-23	4	2015-11-09	1	16.2957
167	2014-07-14	69	0	SURGIC	1	1 prior regimen	2014-06-03	2014-07-18	1.47844	6.9	175	8.6	6.5	3.09524	37	292	459	2014-08-29	3	2014-11-05	1	3.74538
172	2014-08-19	66	0	LHRH	1	1 prior regimen	2013-08-06	2014-08-26	12.6489	7.1	290	7.8	5.1	1.88889	39	139	221	2015-04-14	10	2015-10-28	1	14.2916
175	2014-08-25	67	0	LHRH	1	1 prior regimen	2014-04-16	2014-09-03	4.59959	7.7	316	7.5	5.3	2.40909		85	232	2014-11-25	4	2015-02-04	1	5.35524
177	2014-09-16	52	0	LHRH	1	1 prior regimen	2014-01-29	2014-09-22	7.75359	8.5	208	7	3.4	0.944444	45	96	200	2015-03-16	8	2015-09-16	1	11.9918
181	2014-09-29	72	0	LHRH	2	2 or more regimens	2014-09-08	2014-10-08	0.985626	7.3	5300	10.6	3.39	0.47018	35.4	469	285	2015-03-16	7	2015-05-11	1	7.35934
183	2014-10-15	74	0	LHRH	1	1 prior regimen	2014-04-30	2014-10-21	5.71663	7.9	36	5.6	3	1.15385	40	273	195	2015-04-29	9	2015-11-29	1	13.4702
185	2014-11-04	68	0	SURGIC	1	1 prior regimen	2014-08-27	2014-11-07	2.3655	7.8	10.7	7.3	5.4	2.84211	39	291	574	2015-03-13	6	2015-10-14	1	11.3018
191	2014-12-19	52	0	LHRH	1	1 prior regimen	2014-05-23	2015-01-02	7.35934	7.5	13	8.3	5.5	1.96429	34	101	225	2015-03-27	5	2016-03-29	1	15.3101
195	2015-01-06	73	0	LHRH	1	1 prior regimen	2014-11-24	2015-01-12	1.60986	7.3	50	7	4.6	1.91667	36	39	224	2015-06-09	8	2015-09-16	1	8.31211
207	2015-02-25	65	0	LHRH	1	1 prior regimen	2015-01-28	2015-03-04	1.1499	8.1	64	11.1	10.1	10.1	45	724	433	2015-05-11	3	2015-08-19	1	5.74949
209	2015-03-25	78	0	LHRH	1	1 prior regimen	2014-06-27	2015-04-01	9.13347	8.6	23	7.6	5.69	2.97906	34	68	356	2015-10-02	7	2016-03-05	1	11.3676
219	2015-05-19	57	0	SURGIC	1	1 prior regimen	2014-11-05	2015-05-27	6.6694	8.4	309.3	6.1	3.2	1.10345	46	191	228	2015-08-19	4	2016-03-07	1	9.62628
222	2015-06-05	78	0	LHRH	1	1 prior regimen	2014-09-25	2015-06-15	8.64066	7.3	107	5	3	1.5	40	81	330	2015-09-07	4	2015-10-27	1	4.73101
232	2015-08-12	65	0	LHRH	1	1 prior regimen	2015-07-22	2015-08-19	0.919918	6.7	301	12.5	8.2	1.90698	36	310	626	2015-10-20	4	2016-01-22	1	5.35524
238	2015-09-14	68	0	LHRH	1	1 prior regimen	2015-06-24	2015-09-23	2.98973	8.3	295.4	7.2	4.8	2	44.2	176	808	2015-11-09	2	2015-11-21	1	2.23409
245	2015-10-16	73	0	SURGIC	1	1 prior regimen	2015-09-28	2015-10-19	0.689938	7.4	26	7	5.1	2.68421	36	262	634	2016-01-05	4	2016-04-27	1	6.37372
3	2011-12-13	63	0	LHRH	1	1 prior regimen	2011-06-24	2012-01-03	6.34086	8.9	114	8.7	4.8	1.23077	48	76	166	2012-07-30	10	2016-08-09	0	55.885
10	2012-03-09	68	0	LHRH	1	1 prior regimen	2011-06-01	2012-03-19	9.59343	8.3	61	14.9	12.9	6.45	34	112	552	2012-07-30	6	2012-08-22	0	5.4538
37	2012-10-11	66	0	LHRH	2	2 or more regimens	2011-12-23	2012-10-30	10.2505	9.3	15	10.4			40	50	161	2013-06-26	9	2016-07-11	0	44.9774
68	2013-02-06	69	0	LHRH	1	1 prior regimen	2012-04-16	2013-02-11	9.88912	8.6	649	7.7	6	3.52941	43.1	108	271	2013-06-07	4	2016-08-11	0	42.1191
69	2013-02-08	49	0	LHRH	1	1 prior regimen	2012-08-06	2013-02-18	6.43942	8.7	100	4.2	3	2.5	43	53	364	2013-05-13	4	2015-12-02	0	33.7413
77	2013-02-26	70	0	LHRH	1	1 prior regimen	2012-02-27	2013-03-05	12.2218	8.2	177	6.2	4	1.81818	42	114	292	2013-10-14	10	2016-08-16	0	41.6263
110	2013-09-18	69	0	LHRH	1	1 prior regimen	2013-05-08	2013-09-20	4.43532	8	83.1	6.5	4.4	2.09524	39.3	43	191	2014-03-28	10	2016-07-06	0	33.577
124	2013-11-18	64	0	SURGIC	1	1 prior regimen	2012-12-20	2013-11-25	11.1704	7.9	81	6.6	4.5	2.14286	34	66	453	2014-02-17	4	2014-06-18	0	6.96509
131	2013-12-09	70	0	LHRH	1	1 prior regimen	2013-08-14	2013-12-20	4.20534	8.9	319	7.6	3.3	0.767442	38	126	332	2014-07-18	10	2016-06-07	0	29.9302
140	2014-02-10	64	0	LHRH	1	1 prior regimen	2013-09-02	2014-02-17	5.51951	7.7	323	5.6	3.2	1.33333	40	50	433	2014-09-22	10	2016-01-04	0	22.768
164	2014-06-23	61	0	LHRH	1	1 prior regimen	2014-02-17	2014-06-26	4.23819	9.2	90	7.5	6.2	4.76923	40	92	360	2014-11-21	7	2015-12-28	0	18.1684
171	2014-08-13	68	0	LHRH	1	1 prior regimen	2012-11-07	2014-08-18	21.3224	8.8	402	11.4	9.1	3.95652	42	82	166	2015-04-01	10	2016-08-01	0	23.6222
176	2014-08-27	68	0	LHRH	1	1 prior regimen	2014-06-11	2014-09-02	2.7269	7.8	127	10.1	6.8	2.06061	35.5	203	201	2015-02-18	8	2016-07-11	0	22.4723
184	2014-10-28	67	0	LHRH	1	1 prior regimen	2014-06-10	2014-10-31	4.69815	8.4	38	7.3	4.7	1.80769	37	64	198	2015-06-02	10	2016-06-06	0	19.2854
190	2014-11-28	75	0	LHRH	1	1 prior regimen	2013-07-23	2014-12-04	16.3943	8.3	90	9.7	6.8	2.34483	34	124	200	2015-07-29	10	2016-08-16	0	20.5996
203	2015-02-09	70	0	LHRH	1	1 prior regimen	2013-08-20	2015-02-13	17.807	8.1	11	5.7	3.7	1.85		79	184	2015-08-12	8	2016-07-30	0	17.6427
204	2015-02-11	78	0	LHRH	2	2 or more regimens	2014-09-20	2015-02-20	5.02669	8.2	85	3.8	2	1.11111	36.5	47	319	2015-09-24	8	2016-08-22	0	18.3326
211	2015-04-02	69	0	LHRH	1	1 prior regimen	2014-05-02	2015-04-10	11.269	7.7	49	7.9	6	3.15789	45.1	58	217	2015-10-01	8	2016-08-12	0	16.3614
215	2015-04-28	64	0	LHRH	1	1 prior regimen	2014-08-21	2015-05-04	8.41068	8.4	16.8	7.9	5.6	2.43478	38	132	194	2015-11-16	10	2016-05-03	0	12.1889
220	2015-06-04	68	0	LHRH	1	1 prior regimen	2015-01-13	2015-06-10	4.86242	7.8	51.8	3.9	2.12	1.19101	40	84	227	2016-01-16	10	2016-07-13	0	13.306
221	2015-06-04	74	0	LHRH	1	1 prior regimen	2014-11-13	2015-06-11	6.89938	6.5	483.3	6.4	3.99	1.6556	40	278	174	2015-09-24	6	2016-08-16	0	14.423
230	2015-07-14	73	0	LHRH	1	1 prior regimen	2015-06-19	2015-07-16	0.887064	8.5	941	16.5	13	3.71429		59		2016-02-24	10	2016-08-16	0	13.1088
241	2015-09-22	65	0	LHRH	1	1 prior regimen	2015-02-25	2015-09-25	6.96509	8.5	24	6.8	4.3	1.72	42	66	224	2016-04-01	10	2016-04-01	0	6.30801
246	2015-10-16	56	0	LHRH	1	1 prior regimen	2015-09-18	2015-10-20	1.05133	7.7	46	8.7	4.5	1.07143	43	66	279	2016-04-26	10	2016-04-26	0	6.34086
1	2011-12-07	70	1	SURGIC	2	2 or more regimens	2011-09-06	2011-12-13	3.21971	8.6	31	5.9	4.2	2.47059	46	101	152	2012-03-28	5	2013-10-15	1	22.2752
4	2012-01-06	59	1	LHRH	1	1 prior regimen	2011-11-23	2012-01-25	2.06982	8.3	209	5.3	3.2	1.52381	45	83	280	2012-03-09	2	2012-05-16	1	4.3039
5	2012-01-12	66	1	LHRH	2	2 or more regimens	2010-11-02	2012-02-15	15.4415	8.1	425	8.6	6.2	2.58333	46	128	398	2012-07-11	7	2012-11-27	1	10.5133
8	2012-01-25	75	1	LHRH	1	1 prior regimen	2010-03-15	2012-02-08	22.8337	7.1	365	7.9	5.7	2.59091	49	606	266	2012-08-01	9	2013-11-18	1	21.7823
9	2012-02-28	64	1	LHRH	1	1 prior regimen	2012-01-03	2012-03-09	2.16838	8	2734	5.2	3.9	3	45	730	201	2012-10-09	10	2013-10-16	1	19.5811
12	2012-03-13	64	1	SURGIC	1	1 prior regimen	2011-11-10	2012-03-20	4.3039	7.3	855	10.9	7.6	2.30303	43	588	676	2012-07-03	5	2013-03-13	1	11.9918
13	2012-03-13	65	1	LHRH	1	1 prior regimen	2011-09-27	2012-03-28	6.01232	8.8	130	11.8	7.4	1.68182	45	322	360	2012-10-24	10	2014-07-30	1	28.5503
14	2012-03-20	58	1	SURGIC	1	1 prior regimen	2011-11-10	2012-04-03	4.76386	6.5	127	7.8	6.3	4.2	42	385	335	2012-06-04	2	2012-08-10	1	4.69815
17	2012-04-12	65	1	LHRH	1	1 prior regimen	2011-09-21	2012-05-15	7.78645	7.5	572	11.4	8.7	3.22222	45	193	161	2012-09-18	6	2014-09-10	1	28.9446
19	2012-05-03	82	1	LHRH	1	1 prior regimen	2012-04-11	2012-05-10	0.952772	6.2	2700	4.3	3.13	2.67521	41	45	250	2012-08-08	2	2013-06-19	1	13.5359
20	2012-05-08	63	1	LHRH	1	1 prior regimen	2011-05-09	2012-05-16	12.2546	5.9	959	7	5.2	2.88889	39	512	312	2012-08-21	5	2013-03-08	1	9.98768
21	2012-05-15	68	1	SURGIC	1	1 prior regimen	2011-12-21	2012-05-29	5.25667	7.2	81	7.3	4.5	1.60714	39	268	501	2012-07-17	3	2013-07-16	1	14.0287
22	2012-05-24	64	1	LHRH	1	1 prior regimen	2012-04-15	2012-05-30	1.47844	5.7	939	5.2	3.1	1.47619	40	86	206	2012-12-05	10	2015-01-01	1	31.2772
23	2012-06-07	78	1	LHRH	1	1 prior regimen	2009-11-20	2012-06-19	30.9487	7.8	183.7	10.9	9.4	6.26667	44.3	177	571	2012-08-20	3	2015-11-04	1	40.9035
24	2012-06-21	79	1	LHRH	1	1 prior regimen	2010-06-03	2012-06-28	24.8378	6.3	111	7.1	4.8	2.08696	32	119	181	2012-08-01	2	2012-08-01	1	1.34702
25	2012-07-03	69	1	LHRH	1	1 prior regimen	2011-08-17	2012-07-27	11.3347	6.5	556	10.1	8.2	4.31579	27	492	576	2012-10-19	4	2013-04-19	1	9.52772
28	2012-07-23	69	1	LHRH	1	1 prior regimen	2011-03-30	2012-08-01	16.0986	8.1	247	11.2	9	4.09091	44	107	297	2012-12-14	5	2012-12-14	1	4.73101
32	2012-08-30	71	1	LHRH	1	1 prior regimen	2010-06-02	2012-09-11	27.3347	6.5	31	8.7	6.6	3.14286	39	180	141	2013-01-07	5	2013-09-10	1	12.3532
33	2012-08-31	73	1	LHRH	1	1 prior regimen	2012-06-27	2012-09-05	2.29979	8	594	6.8	5.6	4.66667	46	67	210	2013-02-06	7	2014-06-21	1	21.6509
35	2012-09-18	68	1	LHRH	1	1 prior regimen	2012-09-04	2012-09-21	0.558522	6.8	77	6	3.8	1.72727	27	60	501	2012-10-29	2	2012-10-29	1	1.34702
36	2012-10-02	78	1	LHRH	1	1 prior regimen	2012-09-03	2012-10-12	1.28131	7.8	4172	8.4	6.52	3.46809		89	362	2012-11-11	2	2012-11-11	1	1.31417
38	2012-10-16	59	1	LHRH	1	1 prior regimen	2011-03-30	2012-10-24	18.8583	8	302	5.5	4.2	3.23077	47	446	389	2013-02-06	5	2013-11-23	1	13.2402
39	2012-10-16	57	1	LHRH	1	1 prior regimen	2011-09-08	2012-10-19	13.3717	8.3	69	8.6	5.6	1.86667	40	279	671	2013-04-22	8	2013-09-26	1	11.3347
42	2012-10-24	53	1	SURGIC	1	1 prior regimen	2012-03-29	2012-11-09	7.3922	7.7	90	7.7	4.5	1.40625	33	98	175	2013-03-15	6	2013-10-01	1	11.2361
43	2012-10-29	78	1	LHRH	1	1 prior regimen	2011-09-30	2012-11-08	13.306	8.3	41	7.9	4.8	1.54839	39	56	271	2013-05-15	9	2013-09-21	1	10.7433
44	2012-10-29	73	1	LHRH	2	2 or more regimens	2010-05-25	2012-11-14	29.7002	7.3	2361	7.9	5	1.72414	39	301	268	2013-01-16	4	2013-01-16	1	2.59548
45	2012-10-29	82	1	LHRH	1	1 prior regimen	2012-10-08	2012-10-31	0.755647	6.1	782	4.6	3.19	2.26241		379	1113	2012-11-08	1	2012-11-08	1	0.328542
49	2012-11-16	69	1	LHRH	1	1 prior regimen	2012-07-20	2012-12-06	4.56674	6.3	529.4	4.5	7.59	-2.45631	41	81	240	2013-06-13	9	2014-01-25	1	14.2916
50	2012-11-26	77	1	LHRH	1	1 prior regimen	2012-11-02	2012-12-03	1.01848	6.8	441	10.8	7.44	2.21429		68	387	2013-01-04	2	2013-01-25	1	1.97125
51	2012-11-30	62	1	LHRH	1	1 prior regimen	2011-11-22	2012-12-05	12.4517	7.9	64	9.4	7.8	4.875	45	156	212	2013-04-18	6	2014-03-09	1	15.2444
55	2013-01-10	64	1	LHRH	1	1 prior regimen	2012-08-28	2013-01-17	4.6653	6.3	1438	3.2	1.95	1.56	42	691		2013-02-28	3	2013-05-30	1	4.59959
56	2013-01-14	70	1	LHRH	1	1 prior regimen	2012-03-28	2013-01-23	9.88912	8.5	229.1	4.6	2.8	1.55556	41	189	90	2013-04-24	4	2013-09-24	1	8.31211
57	2013-01-17	66	1	LHRH	1	1 prior regimen	2011-08-10	2013-01-25	17.5441	8.9	769	5.1	3.1	1.55	40	264	199	2013-09-01	10	2014-06-28	1	17.3142
58	2013-01-21	79	1	LHRH	1	1 prior regimen	2012-02-02	2013-01-29	11.8932	8.4	153.1	5.6	3.85	2.2	46	94	164	2013-07-29	5	2015-04-04	1	26.3819
59	2013-01-25	73	1	LHRH	1	1 prior regimen	2012-09-25	2013-02-05	4.36961	8.5	117.8	11.2	9.72	6.56757		103	215	2013-09-23	9	2015-10-11	1	32.4928
60	2013-01-28	58	1	SURGIC	1	1 prior regimen	2013-01-03	2013-02-01	0.952772	8.3	390	5.9	4.1	2.27778	34	123	473	2013-09-27	10	2015-02-13	1	24.5092
61	2013-01-28	74	1	LHRH	1	1 prior regimen	2012-06-06	2013-02-08	8.11499	5.9	232	16.4	14.5	7.63158	35	80	657	2013-08-23	9	2014-12-07	1	22.2752
62	2013-01-28	69	1	LHRH	1	1 prior regimen	2012-06-21	2013-02-06	7.55647	8	104.4	9.3	4.14	0.802325	40.3	126	259	2013-03-26	2	2013-05-03	1	3.12115
64	2013-01-29	67	1	LHRH	1	1 prior regimen	2012-06-11	2013-02-04	7.8193	8	80.4	4.8			43	79	268	2013-07-15	8	2016-04-12	1	38.4066
65	2013-01-30	65	1	LHRH	1	1 prior regimen	2011-05-24	2013-02-07	20.5339	8.4	178.3	10.5	7.55	2.55932	48	126	203	2013-09-05	10	2016-02-19	1	36.6324
66	2013-02-04	65	1	LHRH	1	1 prior regimen	2010-08-24	2013-02-08	29.5359	5.8	5000	11.8	10	5.55555	34	591	443	2013-05-01	4	2013-05-23	1	3.54825
72	2013-02-15	63	1	LHRH	1	1 prior regimen	2013-01-02	2013-02-20	1.60986	7.2	21	8.3	5.9	2.45833	45	62	384	2013-05-08	2	2014-10-20	1	20.1068
75	2013-02-19	67	1	LHRH	1	1 prior regimen	2011-10-05	2013-02-22	16.6242	6.8	36	9.7	7.8	4.10526	40	92	152	2013-04-24	2	2014-03-28	1	13.2074
78	2013-03-05	76	1	LHRH	1	1 prior regimen	2013-01-30	2013-03-12	1.34702	8.2	427	10.2	7.2	2.4	34	187	613	2013-09-06	8	2013-11-18	1	8.47639
79	2013-03-05	66	1	SURGIC	1	1 prior regimen	2011-03-29	2013-04-22	24.8049	7.7	37	12.8	8.6	2.04762	36	146	383	2013-11-25	10	2014-11-15	1	20.3696
84	2013-04-02	78	1	LHRH	1	1 prior regimen	2013-01-02	2013-04-10	3.21971	6.2	517	6.3	5.1	4.25	37	394	294	2013-06-12	3	2013-11-18	1	7.55647
86	2013-04-08	64	1	LHRH	1	1 prior regimen	2012-09-06	2013-04-16	7.29363	8	990	7.3	5.6	3.29412	37	63	395	2013-11-15	10	2014-04-25	1	12.5503
88	2013-05-01	73	1	LHRH	1	1 prior regimen	2012-11-01	2013-05-07	6.14374	6.2	1132	9.6	7.22	3.03361	38	545	287	2013-08-19	5	2013-10-28	1	5.91376
89	2013-05-02	77	1	LHRH	2	2 or more regimens	2012-09-12	2013-05-07	7.78645	7.4	57	6.2	5.03	4.29915	39	95	263	2013-11-11	9	2014-09-15	1	16.46
91	2013-05-23	78	1	LHRH	1	1 prior regimen	2011-09-02	2013-05-31	20.9281	7.4	318	12.8	10.07	3.68864	36	93	161	2013-11-04	5	2015-11-03	1	29.3717
93	2013-05-28	73	1	LHRH	1	1 prior regimen	2012-11-26	2013-06-12	6.50513	7.2	43.5	5.6	3.41	1.55708	43	461	150	2013-10-03	5	2015-05-24	1	23.8522
95	2013-06-18	61	1	LHRH	1	1 prior regimen	2013-05-17	2013-06-28	1.37988	6.7	14	8	6.88	6.14286	26	160	38	2013-08-06	2	2013-08-24	1	2.20123
96	2013-06-25	77	1	LHRH	1	1 prior regimen	2012-01-10	2013-06-28	17.577	7	147	7.2	4.4	1.57143	44	236	721	2013-10-28	6	2014-02-20	1	7.88501
98	2013-06-26	73	1	LHRH	1	1 prior regimen	2013-04-24	2013-07-02	2.26694	6.4	15	7	5.3	3.11765	33	115	948	2013-09-23	4	2013-11-30	1	5.15811
99	2013-07-04	72	1	LHRH	1	1 prior regimen	2011-05-25	2013-07-11	25.5606	7.9	2000	4.3	2.1	0.954545	38	409	247	2014-03-07	10	2014-08-03	1	12.9774
101	2013-07-22	75	1	SURGIC	1	1 prior regimen	2012-12-01	2013-07-25	7.75359	7.6	210	8	5	1.66667	38	184	324	2013-10-24	4	2014-01-30	1	6.30801
102	2013-07-23	63	1	LHRH	1	1 prior regimen	2013-04-05	2013-08-20	4.50103	5.2	304	6.8	4.3	1.72		197	645	2013-10-07	1	2014-02-19	1	6.93224
103	2013-07-23	54	1	LHRH	1	1 prior regimen	2013-05-29	2013-07-29	2.00411	7.6	110	12.1	9.29	3.30605	30	640	346	2013-11-01	4	2013-12-30	1	5.25667
104	2013-07-30	79	1	LHRH	1	1 prior regimen	2013-03-04	2013-08-13	5.32238	7.8	55	11.9	9.4	3.76	41	142	343	2014-02-24	9	2015-01-16	1	17.577
105	2013-08-05	60	1	LHRH	1	1 prior regimen	2013-07-09	2013-08-12	1.11704	6	853.2	11	8.9	4.23809	41	373	195	2013-12-23	6	2014-10-15	1	14.3244
106	2013-08-19	68	1	LHRH	1	1 prior regimen	2013-01-03	2013-08-23	7.62218	7	724.3	13.1	9.4	2.54054	28	239	724	2014-01-15	7	2014-03-13	1	6.76797
109	2013-09-06	74	1	LHRH	1	1 prior regimen	2012-10-29	2013-09-13	10.4805	7.6	91	6.5	5.2	4	43	73	335	2013-12-19	4	2014-12-31	1	15.8029
111	2013-09-24	76	1	LHRH	1	1 prior regimen	2012-12-18	2013-09-27	9.29774	7.8	1016	11.8	7.4	1.68182	41	389	324	2014-01-17	4	2014-02-25	1	5.05955
114	2013-10-18	68	1	SURGIC	1	1 prior regimen	2013-04-10	2013-10-29	6.63655	6	1300	10.8	9.7	8.81818	35	453	328	2013-12-09	2	2013-12-18	1	2.00411
120	2013-11-08	79	1	LHRH	1	1 prior regimen	2013-08-26	2013-11-27	3.05544	8	65.1	9.3	5.53	1.46684	46	87	156	2014-06-24	10	2016-01-07	1	25.9548
122	2013-11-15	79	1	LHRH	1	1 prior regimen	2012-11-07	2013-11-27	12.6489	6	1312.8	5	3.9	3.54545	30.4	506	690	2014-04-02	6	2014-05-12	1	5.84805
123	2013-11-18	76	1	SURGIC	1	1 prior regimen	2013-09-03	2013-11-22	2.62834	6.7	663	9.3	9.3		25	461	1843	2014-05-14	8	2014-06-20	1	7.0308
126	2013-11-20	62	1	LHRH	1	1 prior regimen	2013-08-19	2013-12-03	3.48255	7.6	85	6.3	3.75	1.47059	34	190	200	2014-02-07	3	2014-02-12	1	2.75975
127	2013-11-26	65	1	LHRH	1	1 prior regimen	2012-02-23	2013-11-29	21.191	6	46.1	6.5			36	248	704	2014-05-19	8	2014-07-16	1	7.62218
129	2013-12-03	78	1	LHRH	1	1 prior regimen	2013-08-28	2013-12-18	3.67967	6.2	164.3	11.2			43	1023		2014-01-29	1	2014-02-03	1	2.03696
130	2013-12-05	79	1	LHRH	1	1 prior regimen	2012-11-29	2013-12-13	12.4517	6.5	744.3	6.3	4.6	2.70588				2014-04-16	6	2014-07-11	1	7.16222
133	2014-01-10	75	1	LHRH	1	1 prior regimen	2013-11-21	2014-01-16	1.83984	5.7	605	5.2	3.7	2.46667	34	877	438	2014-05-21	6	2014-08-12	1	7.0308
134	2014-01-14	76	1	LHRH	1	1 prior regimen	2013-07-22	2014-01-27	6.20945	6.9	132.8	9.2	6.61	2.55212	43	64	257	2014-06-05	6	2014-10-16	1	9.03491
135	2014-01-20	75	1	LHRH	1	1 prior regimen	2013-11-07	2014-01-31	2.79261	5.1	436	7.7	6.4	4.92308	28	523	644	2014-06-13	6	2014-09-10	1	7.65503
136	2014-01-23	83	1	LHRH	1	1 prior regimen	2012-10-04	2014-02-05	16.0657	8.5	210	10.9	8.47	3.4856	33	232	215	2014-09-04	8	2015-01-04	1	11.3676
141	2014-02-12	71	1	LHRH	1	1 prior regimen	2013-11-08	2014-02-17	3.31828	6.7	34	18.1			28	136	159	2014-05-16	4	2015-01-01	1	10.6119
143	2014-03-06	78	1	LHRH	1	1 prior regimen	2013-08-29	2014-03-14	6.47228	7.5	500	10	7.4	2.84615	44	172	328	2014-08-26	8	2014-11-07	1	8.08214
144	2014-03-07	61	1	SURGIC	1	1 prior regimen	2013-05-22	2014-03-12	9.65914	7.5	78	7.9	5.2	1.92593	47	369	267	2014-09-10	8	2016-04-27	1	25.692
147	2014-03-27	73	1	LHRH	1	1 prior regimen	2014-01-28	2014-04-03	2.13552	5.6	880	8.3	6.4	3.36842		270	845	2014-06-17	3	2014-08-16	1	4.6653
154	2014-05-20	67	1	LHRH	1	1 prior regimen	2014-01-28	2014-05-21	3.71253	5.7	1510	8.6	7.2	5.14285	34.5	117	351	2014-08-13	3	2014-09-02	1	3.44969
156	2014-05-22	68	1	LHRH	1	1 prior regimen	2014-02-18	2014-05-27	3.21971	5.5	75	6.3	4.5	2.5	43	127	199	2014-07-25	3	2014-08-06	1	2.49692
157	2014-05-28	70	1	LHRH	1	1 prior regimen	2012-12-22	2014-06-10	17.577	7	27.3	10.2	9.1	8.27273	42	64	237	2014-09-25	5	2016-07-01	1	25.1335
159	2014-06-10	68	1	LHRH	1	1 prior regimen	2013-08-22	2014-06-17	9.82341	6.4	30.7	9.7	7.78	4.05208	38	117	240	2014-09-18	3	2014-10-12	1	4.07392
162	2014-06-18	73	1	LHRH	1	1 prior regimen	2012-12-07	2014-06-25	18.5626	6.7	94	10.5	7.9	3.03846		96		2014-11-18	7	2015-08-19	1	14.0287
163	2014-06-19	78	1	LHRH	2	2 or more regimens	2014-05-22	2014-06-27	1.18275	7.7	320	5.3	3.98	3.01515	29	86	298	2014-08-18	2	2014-08-26	1	2.23409
166	2014-07-10	74	1	SURGIC	1	1 prior regimen	2013-10-23	2014-07-18	8.80493	5.5	449	12	9.8	4.45455	39	574	439	2015-02-13	10	2016-02-17	1	19.2854
169	2014-07-31	72	1	LHRH	1	1 prior regimen	2013-01-21	2014-08-04	18.3984	7.6	55.6	4.2	2.6	1.625		113	271	2015-01-27	9	2015-12-07	1	16.23
170	2014-08-07	76	1	LHRH	1	1 prior regimen	2014-04-23	2014-08-13	3.67967	5.9	534	7.1	5.75	4.25926	39	460	356	2015-02-11	8	2015-07-16	1	11.269
179	2014-09-23	72	1	SURGIC	1	1 prior regimen	2013-05-28	2014-10-06	16.2957	8.8	171	10.3	9.3	9.3	37	110	183	2015-04-09	8	2015-10-04	1	12.3532
182	2014-10-02	57	1	LHRH	1	1 prior regimen	2014-04-16	2014-10-07	5.71663	7.7	8.7	6.3	4.1	1.86364		119	152	2015-02-09	6	2015-09-08	1	11.2033
186	2014-11-12	61	1	LHRH	2	2 or more regimens	2014-10-15	2014-11-27	1.41273	7.3	49	7.2	6.7	13.4		779	335	2015-04-16	6	2016-06-22	1	19.3183
187	2014-11-14	67	1	LHRH	1	1 prior regimen	2014-06-13	2014-11-24	5.38809	7.8	7	5.5	3.8	2.23529	38	150	209	2015-03-20	5	2015-05-06	1	5.68378
189	2014-11-26	66	1	LHRH	1	1 prior regimen	2014-10-30	2014-11-28	0.952772	7.3	12	9.6	7.2	3	42	179	225	2015-07-16	10	2016-03-20	1	15.77
193	2014-12-31	85	1	LHRH	1	1 prior regimen	2013-08-30	2015-01-09	16.3285	7.4	163	9.1	7	3.33333	40	138	185	2015-04-01	4	2015-12-01	1	11.0062
196	2015-01-09	57	1	LHRH	1	1 prior regimen	2014-11-28	2015-01-16	1.60986	6.6	232	4.9	2.9	1.45	47	192	626	2015-04-13	3	2015-06-07	1	4.89528
197	2015-01-14	69	1	LHRH	1	1 prior regimen	2014-10-14	2015-01-22	3.28542	6.5	123.8	9.8	7.2	2.76923	37.8	82	554	2016-08-10	9	2016-08-10	1	9.3306
199	2015-01-22	67	1	LHRH	1	1 prior regimen	2014-10-06	2015-01-30	3.81109	7.4	701.1	9.7	6.3	1.85294	43	122	346	2015-09-04	10	2015-11-05	1	9.42916
205	2015-02-12	61	1	LHRH	1	1 prior regimen	2014-09-03	2015-02-23	5.68378	5.8	85.4	9.1	7.74	5.69117	38	376	909	2015-03-31	2	2015-05-12	1	2.92402
208	2015-03-02	72	1	LHRH	1	1 prior regimen	2015-01-30	2015-03-16	1.47844	7.7	241.1	11.4	9.72	5.78572	46	133	302	2015-12-16	8	2015-12-16	1	9.49487
213	2015-04-20	74	1	LHRH	1	1 prior regimen	2015-02-23	2015-05-01	2.20123	7.2	466.6	10.3	8.5	4.72222	39	291	946	2015-06-15	2	2015-08-16	1	3.8768
214	2015-04-20	72	1	LHRH	3	2 or more regimens	2014-05-02	2015-05-06	12.1232	7	346	6.7	4.2	1.68	45	355		2016-01-18	10	2016-06-16	1	13.8973
216	2015-05-04	71	1	LHRH	1	1 prior regimen	2015-02-11	2015-05-07	2.79261	7.5	150	7.3	5.27	2.59606	38	521	366	2015-06-18	2	2015-08-16	1	3.41684
225	2015-06-23	65	1	LHRH	1	1 prior regimen	2015-03-02	2015-07-07	4.17248	7	66.5	11	8.44	3.29687	40	120	184	2015-09-29	4	2016-05-31	1	11.269
226	2015-06-26	65	1	LHRH	1	1 prior regimen	2014-08-15	2015-07-03	10.5791	6.9	10.4	7.8	5.1	1.88889	39	60	335	2015-08-13	1	2015-09-18	1	2.75975
227	2015-07-02	78	1	LHRH	1	1 prior regimen	2015-02-09	2015-07-09	4.92813	6.5	362.1	8.2	6.38	3.5055	36	224	589	2015-12-22	8	2016-08-09	1	13.2731
235	2015-09-03	74	1	LHRH	1	1 prior regimen	2015-08-13	2015-09-10	0.919918	6.9	207	12.5	11.29	9.33058	43	74	525	2015-11-09	3	2015-12-04	1	3.02259
236	2015-09-11	69	1	LHRH	1	1 prior regimen	2015-02-13	2015-09-14	6.99795	6.7	356	7.1	5.5	3.4375	21	869	525	2015-10-28	2	2015-11-05	1	1.80698
239	2015-09-15	74	1	LHRH	1	1 prior regimen	2015-06-25	2015-09-17	2.75975	5.6	83	9.3	7.7	4.8125	26	278	885	2015-10-19	2	2015-10-19	1	1.11704
244	2015-10-09	74	1	LHRH	1	1 prior regimen	2015-07-31	2015-10-16	2.52977	7.9	181	10.9	9.1	5.05556	28.4	909	255	2016-01-08	4	2016-04-29	1	6.6694
6	2012-01-17	69	1	SURGIC	1	1 prior regimen	2011-08-02	2012-02-07	6.20945	8.2	120	5.1	4	3.63636	49	59	341	2012-07-09	7	2016-09-21	0	56.1478
152	2014-04-18	65	1	LHRH	1	1 prior regimen	2014-01-29	2014-04-23	2.75975	7.4	278	9.6	7	2.69231	43	199	195	2014-11-24	10	2016-07-18	0	27.0062
168	2014-07-31	66	1	LHRH	1	1 prior regimen	2012-10-23	2014-08-04	21.3552	8.7	54.8	10.9	7.6	2.30303	39	55	220	2014-12-08	6	2016-08-09	0	24.3121
173	2014-08-19	64	1	LHRH	2	2 or more regimens	2013-10-29	2014-08-26	9.88912	7.7	149	5.5	3.5	1.75		185	162	2015-01-06	6	2016-09-09	0	24.7064
180	2014-09-25	69	1	LHRH	1	1 prior regimen	2013-04-10	2014-10-02	17.7413	5.9	9999.8	4.3	2.8	1.86667	44	217	243	2015-01-14	5	2015-07-01	0	9.16632
188	2014-11-17	66	1	LHRH	1	1 prior regimen	2014-03-17	2014-11-21	8.1807	7.8	531.8	9.3	7.4	3.89474	44	106	252	2015-03-25	6	2016-06-27	0	19.3183
194	2015-01-05	71	1	SURGIC	2	2 or more regimens	2014-03-07	2015-01-08	10.0862	9.1	386.6	9.4	7.4	3.7	44	191	267	2015-06-30	9	2016-07-22	0	18.5298
198	2015-01-20	81	1	LHRH	1	1 prior regimen	2013-01-02	2015-01-26	24.7721	7.1	14.5	7.6	6.1	4.06667	41	101	249	2015-03-26	2	2016-09-20	0	20.0082
201	2015-01-28	82	1	LHRH	1	1 prior regimen	2014-07-29	2015-02-13	6.53799	8.6	4.7	9.5	6.4	2.06452	42.9	101	221	2015-08-20	8	2016-08-11	0	18.4312
206	2015-02-24	79	1	LHRH	1	1 prior regimen	2013-12-05	2015-03-06	14.9815	9.2	265.9	10.8	9.03	5.10169	41	195	229	2015-11-02	10	2016-08-15	0	17.6756
210	2015-03-31	57	1	LHRH	1	1 prior regimen	2014-10-09	2015-04-09	5.97947	9.1	149	13.8	8.4	1.55556	36.9	147	372	2015-05-12	1	2016-08-10	0	16.3614
217	2015-05-08	80	1	SURGIC	1	1 prior regimen	2012-06-06	2015-05-29	35.7125	8.4	129.7	11.1	8.3	2.96429	39.5	104	265	2015-07-23	2	2016-07-13	0	14.193
223	2015-06-09	51	1	SURGIC	1	1 prior regimen	2014-07-15	2015-06-19	11.1376	10.1	165.4	10.9	8.28	3.16031	42	115	211	2016-01-04	10	2016-08-11	0	14.0945
224	2015-06-17	66	1	LHRH	2	2 or more regimens	2015-06-09	2015-06-24	0.492813	6.4	21	8.6	5.8	2.07143	37	398	265	2016-01-06	10	2016-01-06	0	6.6694
228	2015-07-08	78	1	SURGIC	2	2 or more regimens	2014-02-10	2015-07-20	17.2485	7.7	145	8.9	6.54	2.77119	64	133	172	2015-12-15	4	2016-08-15	0	13.2731
233	2015-08-19	66	1	LHRH	1	1 prior regimen	2012-03-20	2015-08-27	41.232	7.8	150	13.5	10.98	4.35714	37	59	237	2016-04-11	10	2016-08-04	0	11.5318
234	2015-09-01	78	1	LHRH	1	1 prior regimen	2015-02-16	2015-09-07	6.6694	6.3	335	5.6	3.2	1.33333	29	162	186	2016-02-23	8	2016-02-23	0	5.74949
237	2015-09-14	49	1	LHRH	1	1 prior regimen	2014-09-08	2015-09-21	12.4189	8.4	24.2	7.3	4.8	1.92	50	99	198	2016-03-31	9	2016-08-15	0	11.039
240	2015-09-21	59	1	LHRH	1	1 prior regimen	2014-10-24	2015-10-02	11.269	6.9	84	8.3	5.3	1.76667	41	280	250	2016-04-05	7	2016-08-16	0	10.8419
242	2015-09-23	77	1	LHRH	1	1 prior regimen	2014-07-31	2015-10-08	14.2587	8.8	14.6	12.7	7.8	1.59184	40.7	51	296	2016-04-18	9	2016-08-04	0	10.3819
243	2015-10-07	80	1	LHRH	1	1 prior regimen	2015-05-18	2015-10-19	5.05955	7.5	10	8.5	7.1	5.07143	44	125	264	2016-04-25	10	2016-09-26	0	11.6632
